# Supplementary material for: The Essential Genome of Escherichia coli K-12
Source: mBio. 2018 Feb 20;9(1):e02096-17. doi: 10.1128/mBio.02096-17 (PMC5821084; doi:10.1128/mBio.02096-17)
Supplement: TABLE S1 [file mbo001183726st1.xlsx]

## Sheet: Table_S1_Essential genes identi
Table S1. Essentiality classification for genes of the TL data
Gene	Insertion Index Score	Log Likelihood Ratio	Essential	Non-essential	Unclear
thrL	0.393939	31.4311	FALSE	TRUE	FALSE
thrA	0.219245	17.2008	FALSE	TRUE	FALSE
thrB	0.265809	21.2345	FALSE	TRUE	FALSE
thrC	0.205905	15.9949	FALSE	TRUE	FALSE
yaaX	0.225589	17.7655	FALSE	TRUE	FALSE
yaaA	0.208494	16.231	FALSE	TRUE	FALSE
yaaJ	0.238994	18.9418	FALSE	TRUE	FALSE
talB	0.259958	20.7405	FALSE	TRUE	FALSE
mog	0.239796	19.0115	FALSE	TRUE	FALSE
satP	0.239859	19.017	FALSE	TRUE	FALSE
yaaW	0.219888	17.2583	FALSE	TRUE	FALSE
yaaI	0.261728	20.8903	FALSE	TRUE	FALSE
dnaK	0.0532081	-2.00653	FALSE	FALSE	TRUE
dnaJ	0.22458	17.676	FALSE	TRUE	FALSE
insL1	0.281222	22.5209	FALSE	TRUE	FALSE
mokC	0.438095	34.7509	FALSE	TRUE	FALSE
hokC	0.359477	28.783	FALSE	TRUE	FALSE
nhaA	0.285347	22.8617	FALSE	TRUE	FALSE
nhaR	0.270419	21.6215	FALSE	TRUE	FALSE
insB1	0.357143	28.6015	FALSE	TRUE	FALSE
insA	0.311594	24.9994	FALSE	TRUE	FALSE
rpsT	0	-172.162	TRUE	FALSE	FALSE
yaaY	0.109589	6.11453	FALSE	TRUE	FALSE
ribF	0.00530786	-20.093	TRUE	FALSE	FALSE
ileS	0.00248491	-25.2807	TRUE	FALSE	FALSE
lspA	0.0121212	-14.2268	TRUE	FALSE	FALSE
fkpB	0.113333	6.55868	FALSE	TRUE	FALSE
ispH	0.0084122	-16.8629	TRUE	FALSE	FALSE
rihC	0.228415	18.0154	FALSE	TRUE	FALSE
dapB	0.00121655	-30.0804	TRUE	FALSE	FALSE
carA	0.172324	12.8269	FALSE	TRUE	FALSE
carB	0.205462	15.9544	FALSE	TRUE	FALSE
caiF	0.540404	42.2029	FALSE	TRUE	FALSE
caiE	0.248731	19.7831	FALSE	TRUE	FALSE
caiD	0.28117	22.5166	FALSE	TRUE	FALSE
caiC	0.27027	21.609	FALSE	TRUE	FALSE
caiB	0.218391	17.1243	FALSE	TRUE	FALSE
caiA	0.186352	14.176	FALSE	TRUE	FALSE
caiT	0.258746	20.6378	FALSE	TRUE	FALSE
fixA	0.246433	19.5855	FALSE	TRUE	FALSE
fixB	0.174098	12.9998	FALSE	TRUE	FALSE
fixC	0.177156	13.2962	FALSE	TRUE	FALSE
fixX	0.21875	17.1565	FALSE	TRUE	FALSE
yaaU	0.211712	16.523	FALSE	TRUE	FALSE
kefF	0.256121	20.4147	FALSE	TRUE	FALSE
kefC	0.198068	15.2737	FALSE	TRUE	FALSE
folA	0.00416667	-21.7619	TRUE	FALSE	FALSE
apaH	0.215896	16.9004	FALSE	TRUE	FALSE
apaG	0.285714	22.892	FALSE	TRUE	FALSE
rsmA	0.181265	13.6914	FALSE	TRUE	FALSE
pdxA	0.225253	17.7357	FALSE	TRUE	FALSE
surA	0.201243	15.5671	FALSE	TRUE	FALSE
lptD	0.00721868	-17.9458	TRUE	FALSE	FALSE
djlA	0.285539	22.8775	FALSE	TRUE	FALSE
yabP	0.526642	41.2166	FALSE	TRUE	FALSE
rluA	0.266667	21.3067	FALSE	TRUE	FALSE
rapA	0.24355	19.3368	FALSE	TRUE	FALSE
polB	0.209609	16.3324	FALSE	TRUE	FALSE
araD	0.215339	16.8504	FALSE	TRUE	FALSE
araC	0.1843	13.9812	FALSE	TRUE	FALSE
yabI	0.197386	15.2105	FALSE	TRUE	FALSE
thiQ	0.221745	17.424	FALSE	TRUE	FALSE
thiP	0.238982	18.9408	FALSE	TRUE	FALSE
thiB	0.188008	14.3327	FALSE	TRUE	FALSE
sgrR	0.208937	16.2713	FALSE	TRUE	FALSE
sgrT	0.272727	21.8145	FALSE	TRUE	FALSE
setA	0.259542	20.7053	FALSE	TRUE	FALSE
leuD	0.19802	15.2693	FALSE	TRUE	FALSE
leuC	0.187723	14.3058	FALSE	TRUE	FALSE
leuB	0.227106	17.8998	FALSE	TRUE	FALSE
leuA	0.244911	19.4543	FALSE	TRUE	FALSE
leuL	0.701149	53.4526	FALSE	TRUE	FALSE
leuO	0.592593	45.9059	FALSE	TRUE	FALSE
ilvI	0.275362	22.0343	FALSE	TRUE	FALSE
ilvH	0.221545	17.4061	FALSE	TRUE	FALSE
cra	0.220896	17.3482	FALSE	TRUE	FALSE
mraZ	0.12854	8.29285	FALSE	TRUE	FALSE
rsmH	0.102972	5.31042	FALSE	TRUE	FALSE
ftsL	0.0409836	-4.45781	TRUE	FALSE	FALSE
ftsI	0.00792303	-17.2882	TRUE	FALSE	FALSE
murE	0.00403226	-21.9868	TRUE	FALSE	FALSE
murF	0.00662252	-18.5513	TRUE	FALSE	FALSE
mraY	0.00554017	-19.7959	TRUE	FALSE	FALSE
murD	0.00607441	-19.1553	TRUE	FALSE	FALSE
ftsW	0.0184739	-11.0628	TRUE	FALSE	FALSE
murG	0.00374532	-22.4921	TRUE	FALSE	FALSE
murC	0.00542005	-19.948	TRUE	FALSE	FALSE
ddlB	0.112921	6.5101	FALSE	TRUE	FALSE
ftsQ	0.0180505	-11.2412	TRUE	FALSE	FALSE
ftsA	0.00633413	-18.8629	TRUE	FALSE	FALSE
ftsZ	0.00173611	-27.6971	TRUE	FALSE	FALSE
lpxC	0.0130719	-13.671	TRUE	FALSE	FALSE
secM	0.0877193	3.34589	FALSE	FALSE	TRUE
secA	0.0151515	-12.5711	TRUE	FALSE	FALSE
mutT	0.197436	15.2151	FALSE	TRUE	FALSE
yacG	0.166667	12.2708	FALSE	TRUE	FALSE
zapD	0.198925	15.3531	FALSE	TRUE	FALSE
coaE	0.020934	-10.09	TRUE	FALSE	FALSE
guaC	0.204023	15.8226	FALSE	TRUE	FALSE
hofC	0.232751	18.3968	FALSE	TRUE	FALSE
hofB	0.2114	16.4948	FALSE	TRUE	FALSE
ppdD	0.251701	20.0376	FALSE	TRUE	FALSE
nadC	0.190157	14.5352	FALSE	TRUE	FALSE
ampD	0.251812	20.0471	FALSE	TRUE	FALSE
ampE	0.253801	20.2171	FALSE	TRUE	FALSE
aroP	0.254003	20.2343	FALSE	TRUE	FALSE
pdhR	0.122876	7.659	FALSE	TRUE	FALSE
aceE	0.0540541	-1.85205	FALSE	FALSE	TRUE
aceF	0.044374	-3.7311	TRUE	FALSE	FALSE
lpd	0.00842105	-16.8554	TRUE	FALSE	FALSE
yacH	0.236246	18.7024	FALSE	TRUE	FALSE
acnB	0.0889145	3.50626	FALSE	FALSE	TRUE
yacL	0.256198	20.4213	FALSE	TRUE	FALSE
speD	0.233962	18.5028	FALSE	TRUE	FALSE
speE	0.219146	17.192	FALSE	TRUE	FALSE
yacC	0.16954	12.5542	FALSE	TRUE	FALSE
cueO	0.205674	15.9738	FALSE	TRUE	FALSE
gcd	0.219992	17.2675	FALSE	TRUE	FALSE
hpt	0.195531	15.0381	FALSE	TRUE	FALSE
can	0.0105581	-15.2328	TRUE	FALSE	FALSE
yadG	0.153182	10.9135	FALSE	TRUE	FALSE
yadH	0.228275	18.003	FALSE	TRUE	FALSE
yadI	0.23356	18.4676	FALSE	TRUE	FALSE
yadE	0.217073	17.0062	FALSE	TRUE	FALSE
panD	0.181102	13.6759	FALSE	TRUE	FALSE
yadD	0.20598	16.0018	FALSE	TRUE	FALSE
panC	0.172535	12.8475	FALSE	TRUE	FALSE
panB	0.222642	17.5038	FALSE	TRUE	FALSE
yadC	0.469734	37.0873	FALSE	TRUE	FALSE
yadK	0.427136	33.9337	FALSE	TRUE	FALSE
yadL	0.524752	41.0808	FALSE	TRUE	FALSE
yadM	0.477193	37.6336	FALSE	TRUE	FALSE
htrE	0.548884	42.8085	FALSE	TRUE	FALSE
yadV	0.464238	36.6837	FALSE	TRUE	FALSE
yadN	0.567521	44.134	FALSE	TRUE	FALSE
folK	0.0791667	2.16039	FALSE	FALSE	TRUE
pcnB	0.138054	9.32907	FALSE	TRUE	FALSE
gluQ	0.208198	16.2041	FALSE	TRUE	FALSE
dksA	0.149123	10.4952	FALSE	TRUE	FALSE
sfsA	0.21844	17.1287	FALSE	TRUE	FALSE
ligT	0.186441	14.1844	FALSE	TRUE	FALSE
hrpB	0.201235	15.5663	FALSE	TRUE	FALSE
mrcB	0.203945	15.8154	FALSE	TRUE	FALSE
fhuA	0.235294	18.6193	FALSE	TRUE	FALSE
fhuC	0.211779	16.5292	FALSE	TRUE	FALSE
fhuD	0.237935	18.8497	FALSE	TRUE	FALSE
fhuB	0.205245	15.9345	FALSE	TRUE	FALSE
hemL	0.010929	-14.9824	TRUE	FALSE	FALSE
clcA	0.23488	18.5832	FALSE	TRUE	FALSE
erpA	0.0144928	-12.9042	TRUE	FALSE	FALSE
yadS	0.1875	14.2847	FALSE	TRUE	FALSE
btuF	0.169788	12.5785	FALSE	TRUE	FALSE
mtn	0.0543634	-1.79598	FALSE	FALSE	TRUE
dgt	0.413702	32.9262	FALSE	TRUE	FALSE
degP	0.273684	21.8944	FALSE	TRUE	FALSE
cdaR	0.227116	17.9006	FALSE	TRUE	FALSE
yaeH	0.170543	12.6526	FALSE	TRUE	FALSE
yaeI	0.230012	18.1561	FALSE	TRUE	FALSE
dapD	0.00848485	-16.8017	TRUE	FALSE	FALSE
glnD	0.116723	6.9545	FALSE	TRUE	FALSE
map	0.0213836	-9.92277	TRUE	FALSE	FALSE
rpsB	0.00275482	-24.5826	TRUE	FALSE	FALSE
tsf	0.00352113	-22.9137	TRUE	FALSE	FALSE
pyrH	0.00550964	-19.8343	TRUE	FALSE	FALSE
frr	0.0125448	-13.9745	TRUE	FALSE	FALSE
dxr	0.00668338	-18.4872	TRUE	FALSE	FALSE
ispU	0.00656168	-18.616	TRUE	FALSE	FALSE
cdsA	0.00582751	-19.4444	TRUE	FALSE	FALSE
rseP	0.0576497	-1.21295	FALSE	FALSE	TRUE
bamA	0.00328812	-23.3804	TRUE	FALSE	FALSE
skp	0.109053	6.05038	FALSE	TRUE	FALSE
lpxD	0.00292398	-24.1784	TRUE	FALSE	FALSE
fabZ	0.00657895	-18.5976	TRUE	FALSE	FALSE
lpxA	0.00253485	-25.1461	TRUE	FALSE	FALSE
lpxB	0.00696258	-18.1999	TRUE	FALSE	FALSE
rnhB	0.0871022	3.26261	FALSE	FALSE	TRUE
dnaE	0.00229687	-25.8124	TRUE	FALSE	FALSE
accA	0.00625	-18.9564	TRUE	FALSE	FALSE
ldcC	0.185341	14.0801	FALSE	TRUE	FALSE
yaeR	0.187179	14.2544	FALSE	TRUE	FALSE
tilS	0.0184758	-11.062	TRUE	FALSE	FALSE
rof	0.168627	12.4644	FALSE	TRUE	FALSE
yaeP	0.144279	9.98969	FALSE	TRUE	FALSE
yaeQ	0.195971	15.079	FALSE	TRUE	FALSE
arfB	0.205674	15.9738	FALSE	TRUE	FALSE
nlpE	0.230661	18.2132	FALSE	TRUE	FALSE
yaeF	0.230303	18.1817	FALSE	TRUE	FALSE
proS	0.00639907	-18.7916	TRUE	FALSE	FALSE
tsaA	0.199153	15.3741	FALSE	TRUE	FALSE
rcsF	0.271605	21.7207	FALSE	TRUE	FALSE
metQ	0.221814	17.4301	FALSE	TRUE	FALSE
metI	0.281346	22.5311	FALSE	TRUE	FALSE
metN	0.239341	18.972	FALSE	TRUE	FALSE
gmhB	0.111111	6.29598	FALSE	TRUE	FALSE
dkgB	0.149254	10.5088	FALSE	TRUE	FALSE
yafC	0.15082	10.6707	FALSE	TRUE	FALSE
yafD	0.188514	14.3805	FALSE	TRUE	FALSE
yafE	0.209936	16.3621	FALSE	TRUE	FALSE
mltD	0.152318	10.8248	FALSE	TRUE	FALSE
gloB	0.12037	7.37424	FALSE	TRUE	FALSE
yafS	0.146611	10.234	FALSE	TRUE	FALSE
rnhA	0.0534188	-1.9679	FALSE	FALSE	TRUE
dnaQ	0.106557	5.74927	FALSE	TRUE	FALSE
yafT	0.33715	27.0355	FALSE	TRUE	FALSE
ykfM	0.0208333	-10.1279	TRUE	FALSE	FALSE
yafU	0.285714	22.892	FALSE	TRUE	FALSE
yafF	0.326007	26.1528	FALSE	TRUE	FALSE
yafV	0.198444	15.3085	FALSE	TRUE	FALSE
ivy	0.232068	18.3368	FALSE	TRUE	FALSE
fadE	0.154601	11.0586	FALSE	TRUE	FALSE
gmhA	0.0863558	3.16145	FALSE	FALSE	TRUE
yafJ	0.161458	11.7521	FALSE	TRUE	FALSE
yafK	0.230769	18.2227	FALSE	TRUE	FALSE
yafQ	0.250896	19.9687	FALSE	TRUE	FALSE
dinJ	0.283525	22.7113	FALSE	TRUE	FALSE
yafL	0.174667	13.0551	FALSE	TRUE	FALSE
rayT	0.184739	14.0229	FALSE	TRUE	FALSE
lfhA	0.155867	11.1875	FALSE	TRUE	FALSE
lafU	0.191799	14.6894	FALSE	TRUE	FALSE
dinB	0.182765	13.8349	FALSE	TRUE	FALSE
yafN	0.139456	9.47895	FALSE	TRUE	FALSE
yafO	0.406015	32.3465	FALSE	TRUE	FALSE
yafP	0.333333	26.734	FALSE	TRUE	FALSE
ykfJ	0.478261	37.7117	FALSE	TRUE	FALSE
prfH	0.237525	18.814	FALSE	TRUE	FALSE
pepD	0.206447	16.0444	FALSE	TRUE	FALSE
gpt	0.185185	14.0653	FALSE	TRUE	FALSE
frsA	0.228916	18.0595	FALSE	TRUE	FALSE
crl	0.328358	26.3396	FALSE	TRUE	FALSE
phoE	0.413826	32.9355	FALSE	TRUE	FALSE
proB	0.208333	16.2164	FALSE	TRUE	FALSE
proA	0.198565	15.3197	FALSE	TRUE	FALSE
ykfN	0.174603	13.0489	FALSE	TRUE	FALSE
ykfI	0.201754	15.6142	FALSE	TRUE	FALSE
yafW	0.267296	21.3595	FALSE	TRUE	FALSE
ykfH	0.261261	20.8508	FALSE	TRUE	FALSE
ykfG	0.209644	16.3355	FALSE	TRUE	FALSE
yafX	0.300654	24.1145	FALSE	TRUE	FALSE
ykfF	0.254167	20.2482	FALSE	TRUE	FALSE
ykfB	0.25	19.8919	FALSE	TRUE	FALSE
yafY	0.25	19.8919	FALSE	TRUE	FALSE
ykfL	0.162162	11.8226	FALSE	TRUE	FALSE
ykfK	0.1875	14.2847	FALSE	TRUE	FALSE
yafZ	0.23601	18.6818	FALSE	TRUE	FALSE
ykfA	0.24537	19.4939	FALSE	TRUE	FALSE
perR	0.218121	17.1002	FALSE	TRUE	FALSE
insN	0.217836	17.0747	FALSE	TRUE	FALSE
insI1	0.248264	19.743	FALSE	TRUE	FALSE
ykfC	0.231949	18.3264	FALSE	TRUE	FALSE
insH1	0.393314	31.3835	FALSE	TRUE	FALSE
mmuP	0.19943	15.3998	FALSE	TRUE	FALSE
mmuM	0.185423	14.0879	FALSE	TRUE	FALSE
afuC	0.224451	17.6646	FALSE	TRUE	FALSE
afuB	0.175287	13.1153	FALSE	TRUE	FALSE
insB1	0.337302	27.0475	FALSE	TRUE	FALSE
insA	0.253623	20.2019	FALSE	TRUE	FALSE
insI1	0.298851	23.9679	FALSE	TRUE	FALSE
insX	0.24498	19.4602	FALSE	TRUE	FALSE
yagB	0.294498	23.6129	FALSE	TRUE	FALSE
yagA	0.217316	17.028	FALSE	TRUE	FALSE
yagE	0.157316	11.3346	FALSE	TRUE	FALSE
yagF	0.184959	14.0438	FALSE	TRUE	FALSE
yagG	0.230658	18.2129	FALSE	TRUE	FALSE
yagH	0.210428	16.4067	FALSE	TRUE	FALSE
yagI	0.213439	16.6791	FALSE	TRUE	FALSE
argF	0.177114	13.2922	FALSE	TRUE	FALSE
ykgS	0.2	15.4524	FALSE	TRUE	FALSE
insB1	0.315476	25.3114	FALSE	TRUE	FALSE
insA	0.268116	21.4284	FALSE	TRUE	FALSE
yagJ	0.248792	19.7883	FALSE	TRUE	FALSE
yagK	0.526316	41.1932	FALSE	TRUE	FALSE
yagL	0.41774	33.2297	FALSE	TRUE	FALSE
yagM	0.278363	22.2838	FALSE	TRUE	FALSE
yagN	0.319728	25.6519	FALSE	TRUE	FALSE
intF	0.191292	14.6419	FALSE	TRUE	FALSE
yagP	0.221239	17.3789	FALSE	TRUE	FALSE
ykgT	0.153846	10.9815	FALSE	TRUE	FALSE
paoD	0.218391	17.1243	FALSE	TRUE	FALSE
paoC	0.195543	15.0392	FALSE	TRUE	FALSE
paoB	0.199582	15.4138	FALSE	TRUE	FALSE
paoA	0.257971	20.572	FALSE	TRUE	FALSE
yagU	0.513821	40.2937	FALSE	TRUE	FALSE
ykgJ	0.566667	44.0734	FALSE	TRUE	FALSE
ecpE	0.237693	18.8286	FALSE	TRUE	FALSE
ecpD	0.210462	16.4098	FALSE	TRUE	FALSE
ecpC	0.228424	18.0162	FALSE	TRUE	FALSE
ecpB	0.233184	18.4347	FALSE	TRUE	FALSE
ecpA	0.314626	25.2431	FALSE	TRUE	FALSE
ecpR	0.230118	18.1654	FALSE	TRUE	FALSE
ykgL	0.350877	28.1131	FALSE	TRUE	FALSE
ykgO	0.219858	17.2556	FALSE	TRUE	FALSE
ykgM	0.268939	21.4975	FALSE	TRUE	FALSE
ykgR	0.0980392	4.69329	FALSE	TRUE	FALSE
ykgP	0.244444	19.414	FALSE	TRUE	FALSE
eaeH	0.34289	27.4874	FALSE	TRUE	FALSE
insE1	0.326667	26.2052	FALSE	TRUE	FALSE
insF1	0.370242	29.6162	FALSE	TRUE	FALSE
ykgA	0.355263	28.4552	FALSE	TRUE	FALSE
ykgQ	0.232558	18.3798	FALSE	TRUE	FALSE
rclC	0.461279	36.4661	FALSE	TRUE	FALSE
rclB	0.194093	14.904	FALSE	TRUE	FALSE
rclA	0.475867	37.5366	FALSE	TRUE	FALSE
rclR	0.42807	34.0036	FALSE	TRUE	FALSE
ykgE	0.363889	29.1251	FALSE	TRUE	FALSE
ykgF	0.212185	16.5658	FALSE	TRUE	FALSE
ykgG	0.291667	23.3812	FALSE	TRUE	FALSE
ykgH	0.130045	8.459	FALSE	TRUE	FALSE
betA	0.221424	17.3954	FALSE	TRUE	FALSE
betB	0.170401	12.6387	FALSE	TRUE	FALSE
betI	0.178571	13.4327	FALSE	TRUE	FALSE
betT	0.23353	18.465	FALSE	TRUE	FALSE
yahA	0.518825	40.6544	FALSE	TRUE	FALSE
yahB	0.3612	28.9167	FALSE	TRUE	FALSE
yahC	0.285141	22.8447	FALSE	TRUE	FALSE
yahD	0.382838	30.584	FALSE	TRUE	FALSE
yahE	0.412037	32.8008	FALSE	TRUE	FALSE
yahF	0.189276	14.4523	FALSE	TRUE	FALSE
yahG	0.167724	12.3753	FALSE	TRUE	FALSE
yahI	0.154574	11.0558	FALSE	TRUE	FALSE
yahJ	0.192336	14.7397	FALSE	TRUE	FALSE
yahK	0.287619	23.0488	FALSE	TRUE	FALSE
yahL	0.290441	23.2807	FALSE	TRUE	FALSE
yahM	0.292683	23.4644	FALSE	TRUE	FALSE
yahN	0.352679	28.2537	FALSE	TRUE	FALSE
yahO	0.257246	20.5104	FALSE	TRUE	FALSE
prpR	0.176434	13.2264	FALSE	TRUE	FALSE
prpB	0.177329	13.3129	FALSE	TRUE	FALSE
prpC	0.161538	11.7601	FALSE	TRUE	FALSE
prpD	0.161157	11.7219	FALSE	TRUE	FALSE
prpE	0.165872	12.1921	FALSE	TRUE	FALSE
codB	0.190476	14.5652	FALSE	TRUE	FALSE
codA	0.19081	14.5966	FALSE	TRUE	FALSE
cynR	0.152222	10.815	FALSE	TRUE	FALSE
cynT	0.159091	11.5141	FALSE	TRUE	FALSE
cynS	0.208068	16.1922	FALSE	TRUE	FALSE
cynX	0.250216	19.9105	FALSE	TRUE	FALSE
lacA	0.47549	37.509	FALSE	TRUE	FALSE
lacY	0.46252	36.5574	FALSE	TRUE	FALSE
lacZ	0.275556	22.0504	FALSE	TRUE	FALSE
lacI	0.196676	15.1446	FALSE	TRUE	FALSE
mhpR	0.176259	13.2095	FALSE	TRUE	FALSE
mhpA	0.196396	15.1186	FALSE	TRUE	FALSE
mhpB	0.180952	13.6615	FALSE	TRUE	FALSE
mhpC	0.150794	10.668	FALSE	TRUE	FALSE
mhpD	0.193827	14.8792	FALSE	TRUE	FALSE
mhpF	0.171399	12.7364	FALSE	TRUE	FALSE
mhpE	0.17357	12.9484	FALSE	TRUE	FALSE
mhpT	0.177393	13.3191	FALSE	TRUE	FALSE
yaiL	0.227778	17.9591	FALSE	TRUE	FALSE
frmB	0.215827	16.8943	FALSE	TRUE	FALSE
frmA	0.196396	15.1186	FALSE	TRUE	FALSE
frmR	0.166667	12.2708	FALSE	TRUE	FALSE
yaiO	0.382429	30.5527	FALSE	TRUE	FALSE
yaiX	0.449857	35.6232	FALSE	TRUE	FALSE
insC1	0.45082	35.6944	FALSE	TRUE	FALSE
insD1	0.42936	34.0999	FALSE	TRUE	FALSE
yaiP	0.440267	34.9123	FALSE	TRUE	FALSE
yaiS	0.311828	25.0182	FALSE	TRUE	FALSE
tauA	0.247144	19.6467	FALSE	TRUE	FALSE
tauB	0.177083	13.2892	FALSE	TRUE	FALSE
tauC	0.166667	12.2708	FALSE	TRUE	FALSE
tauD	0.178404	13.4166	FALSE	TRUE	FALSE
hemB	0.0123077	-14.1148	TRUE	FALSE	FALSE
yaiT	0.434469	34.4809	FALSE	TRUE	FALSE
insF1	0.380623	30.4143	FALSE	TRUE	FALSE
insE1	0.303333	24.3321	FALSE	TRUE	FALSE
yaiV	0.301282	24.1656	FALSE	TRUE	FALSE
ampH	0.345423	27.6862	FALSE	TRUE	FALSE
sbmA	0.226044	17.8058	FALSE	TRUE	FALSE
yaiW	0.189041	14.4302	FALSE	TRUE	FALSE
yaiY	0.165049	12.1104	FALSE	TRUE	FALSE
yaiZ	0.225352	17.7445	FALSE	TRUE	FALSE
ddlA	0.194521	14.9439	FALSE	TRUE	FALSE
iraP	0.532567	41.6418	FALSE	TRUE	FALSE
phoA	0.264831	21.1521	FALSE	TRUE	FALSE
psiF	0.208723	16.2518	FALSE	TRUE	FALSE
yaiC	0.208781	16.2571	FALSE	TRUE	FALSE
proC	0.159259	11.531	FALSE	TRUE	FALSE
yaiI	0.187364	14.2718	FALSE	TRUE	FALSE
aroL	0.177143	13.2949	FALSE	TRUE	FALSE
yaiA	0.25	19.8919	FALSE	TRUE	FALSE
aroM	0.255162	20.3331	FALSE	TRUE	FALSE
yaiE	0.452632	35.8283	FALSE	TRUE	FALSE
ykiA	0.587719	45.5624	FALSE	TRUE	FALSE
rdgC	0.213816	16.7131	FALSE	TRUE	FALSE
mak	0.223322	17.5643	FALSE	TRUE	FALSE
araJ	0.386498	30.8639	FALSE	TRUE	FALSE
sbcC	0.186209	14.1625	FALSE	TRUE	FALSE
sbcD	0.209476	16.3203	FALSE	TRUE	FALSE
phoB	0.211594	16.5124	FALSE	TRUE	FALSE
phoR	0.198302	15.2955	FALSE	TRUE	FALSE
brnQ	0.225	17.7133	FALSE	TRUE	FALSE
proY	0.209607	16.3322	FALSE	TRUE	FALSE
malZ	0.214876	16.8087	FALSE	TRUE	FALSE
acpH	0.12543	7.94643	FALSE	TRUE	FALSE
queA	0.167134	12.317	FALSE	TRUE	FALSE
tgt	0.181738	13.7367	FALSE	TRUE	FALSE
yajC	0.108108	5.93675	FALSE	TRUE	FALSE
secD	0.0568182	-1.35833	FALSE	FALSE	TRUE
secF	0.0853909	3.02994	FALSE	FALSE	TRUE
yajD	0.186782	14.2167	FALSE	TRUE	FALSE
tsx	0.215819	16.8936	FALSE	TRUE	FALSE
yajI	0.218519	17.1358	FALSE	TRUE	FALSE
nrdR	0.0711111	0.973091	FALSE	FALSE	TRUE
ribD	0.00815217	-17.086	TRUE	FALSE	FALSE
ribE	0	-172.162	TRUE	FALSE	FALSE
nusB	0.0380952	-5.11244	TRUE	FALSE	FALSE
thiL	0.00511247	-20.3527	TRUE	FALSE	FALSE
pgpA	0.142582	9.81087	FALSE	TRUE	FALSE
yajO	0.162051	11.8115	FALSE	TRUE	FALSE
dxs	0.00214708	-26.2674	TRUE	FALSE	FALSE
ispA	0.00666667	-18.5047	TRUE	FALSE	FALSE
xseB	0.0658436	0.151804	FALSE	FALSE	TRUE
thiI	0.177364	13.3163	FALSE	TRUE	FALSE
yajL	0.155668	11.1674	FALSE	TRUE	FALSE
panE	0.190789	14.5947	FALSE	TRUE	FALSE
yajQ	0.162602	11.8665	FALSE	TRUE	FALSE
yajR	0.159707	11.5761	FALSE	TRUE	FALSE
cyoE	0.198653	15.3279	FALSE	TRUE	FALSE
cyoD	0.2	15.4524	FALSE	TRUE	FALSE
cyoC	0.188618	14.3903	FALSE	TRUE	FALSE
cyoB	0.173695	12.9606	FALSE	TRUE	FALSE
cyoA	0.273207	21.8546	FALSE	TRUE	FALSE
ampG	0.243225	19.3087	FALSE	TRUE	FALSE
yajG	0.208981	16.2753	FALSE	TRUE	FALSE
bolA	0.254717	20.2952	FALSE	TRUE	FALSE
tig	0.17244	12.8383	FALSE	TRUE	FALSE
clpP	0.185897	14.1329	FALSE	TRUE	FALSE
clpX	0.152157	10.8083	FALSE	TRUE	FALSE
lon	0.128662	8.30637	FALSE	TRUE	FALSE
hupB	0.190476	14.5652	FALSE	TRUE	FALSE
ppiD	0.199786	15.4327	FALSE	TRUE	FALSE
ybaV	0.233871	18.4948	FALSE	TRUE	FALSE
fadM	0.22807	17.9849	FALSE	TRUE	FALSE
queC	0.182471	13.8068	FALSE	TRUE	FALSE
ybaE	0.216343	16.9407	FALSE	TRUE	FALSE
cof	0.164835	12.0891	FALSE	TRUE	FALSE
ybaO	0.202614	15.6933	FALSE	TRUE	FALSE
mdlA	0.203046	15.7329	FALSE	TRUE	FALSE
mdlB	0.190236	14.5426	FALSE	TRUE	FALSE
glnK	0.126844	8.1044	FALSE	TRUE	FALSE
amtB	0.164724	12.0781	FALSE	TRUE	FALSE
tesB	0.167247	12.3282	FALSE	TRUE	FALSE
ybaY	0.197208	15.1939	FALSE	TRUE	FALSE
ybaZ	0.161538	11.7601	FALSE	TRUE	FALSE
ybaA	0.149718	10.5568	FALSE	TRUE	FALSE
ylaB	0.291425	23.3613	FALSE	TRUE	FALSE
ylaC	0.201699	15.6091	FALSE	TRUE	FALSE
maa	0.375	29.9826	FALSE	TRUE	FALSE
hha	0.324201	26.009	FALSE	TRUE	FALSE
tomB	0.477333	37.6439	FALSE	TRUE	FALSE
acrB	0.208889	16.2669	FALSE	TRUE	FALSE
acrA	0.234506	18.5504	FALSE	TRUE	FALSE
acrR	0.33642	26.9779	FALSE	TRUE	FALSE
mscK	0.197145	15.1882	FALSE	TRUE	FALSE
ybaM	0.117284	7.01948	FALSE	TRUE	FALSE
priC	0.198864	15.3474	FALSE	TRUE	FALSE
ybaN	0.164021	12.0082	FALSE	TRUE	FALSE
apt	0.197464	15.2177	FALSE	TRUE	FALSE
dnaX	0.00517598	-20.2673	TRUE	FALSE	FALSE
ybaB	0.172727	12.8663	FALSE	TRUE	FALSE
recR	0.19637	15.1161	FALSE	TRUE	FALSE
htpG	0.202133	15.6491	FALSE	TRUE	FALSE
adk	0.00310078	-23.7796	TRUE	FALSE	FALSE
hemH	0.00726895	-17.8969	TRUE	FALSE	FALSE
aes	0.1875	14.2847	FALSE	TRUE	FALSE
gsk	0.202299	15.6643	FALSE	TRUE	FALSE
ybaL	0.208706	16.2503	FALSE	TRUE	FALSE
fsr	0.162981	11.9044	FALSE	TRUE	FALSE
ushA	0.163944	12.0005	FALSE	TRUE	FALSE
ybaK	0.147917	10.37	FALSE	TRUE	FALSE
ybaP	0.203774	15.7997	FALSE	TRUE	FALSE
ybaQ	0.160819	11.6879	FALSE	TRUE	FALSE
copA	0.188822	14.4095	FALSE	TRUE	FALSE
glsA	0.211147	16.4719	FALSE	TRUE	FALSE
ybaT	0.201083	15.5523	FALSE	TRUE	FALSE
cueR	0.178922	13.4665	FALSE	TRUE	FALSE
ybbJ	0.206972	16.0923	FALSE	TRUE	FALSE
qmcA	0.235294	18.6193	FALSE	TRUE	FALSE
fetA	0.386431	30.8587	FALSE	TRUE	FALSE
fetB	0.392308	31.3069	FALSE	TRUE	FALSE
ybbN	0.20117	15.5603	FALSE	TRUE	FALSE
ybbO	0.181481	13.7122	FALSE	TRUE	FALSE
tesA	0.175439	13.13	FALSE	TRUE	FALSE
ybbA	0.209607	16.3322	FALSE	TRUE	FALSE
ybbP	0.204141	15.8334	FALSE	TRUE	FALSE
rhsD	0.283579	22.7158	FALSE	TRUE	FALSE
ybbC	0.143631	9.92159	FALSE	TRUE	FALSE
rhsH	0.375706	30.0369	FALSE	TRUE	FALSE
ybbD	0.0855397	3.05027	FALSE	FALSE	TRUE
ylbI	0.688172	52.5599	FALSE	TRUE	FALSE
ylbG	0.198582	15.3213	FALSE	TRUE	FALSE
mnmH	0.159817	11.5873	FALSE	TRUE	FALSE
allS	0.131607	8.63061	FALSE	TRUE	FALSE
allA	0.15942	11.5473	FALSE	TRUE	FALSE
allR	0.204657	15.8807	FALSE	TRUE	FALSE
gcl	0.256453	20.443	FALSE	TRUE	FALSE
hyi	0.335907	26.9374	FALSE	TRUE	FALSE
glxR	0.36405	29.1376	FALSE	TRUE	FALSE
ybbW	0.395876	31.5783	FALSE	TRUE	FALSE
allB	0.206314	16.0323	FALSE	TRUE	FALSE
ybbY	0.335637	26.9161	FALSE	TRUE	FALSE
glxK	0.253054	20.1533	FALSE	TRUE	FALSE
allE	0.463104	36.6004	FALSE	TRUE	FALSE
allC	0.407767	32.4788	FALSE	TRUE	FALSE
allD	0.322857	25.9018	FALSE	TRUE	FALSE
fdrA	0.213429	16.6783	FALSE	TRUE	FALSE
ylbE	0.180952	13.6615	FALSE	TRUE	FALSE
ylbF	0.194853	14.9749	FALSE	TRUE	FALSE
ybcF	0.168904	12.4916	FALSE	TRUE	FALSE
purK	0.182584	13.8176	FALSE	TRUE	FALSE
purE	0.154902	11.0893	FALSE	TRUE	FALSE
lpxH	0.00691563	-18.2475	TRUE	FALSE	FALSE
ppiB	0.0606061	-0.706912	FALSE	FALSE	TRUE
cysS	0	-172.162	TRUE	FALSE	FALSE
ybcI	0.185824	14.1259	FALSE	TRUE	FALSE
ybcJ	0.169014	12.5024	FALSE	TRUE	FALSE
folD	0.017301	-11.5662	TRUE	FALSE	FALSE
sfmA	0.353591	28.3249	FALSE	TRUE	FALSE
sfmC	0.38961	31.1014	FALSE	TRUE	FALSE
sfmD	0.425115	33.7826	FALSE	TRUE	FALSE
sfmH	0.34248	27.4551	FALSE	TRUE	FALSE
sfmF	0.358527	28.7092	FALSE	TRUE	FALSE
sfmZ	0.229068	18.0729	FALSE	TRUE	FALSE
intD	0.230241	18.1762	FALSE	TRUE	FALSE
xisD	0.297297	23.8414	FALSE	TRUE	FALSE
exoD	0.222222	17.4665	FALSE	TRUE	FALSE
peaD	0.217949	17.0847	FALSE	TRUE	FALSE
renD	0.392157	31.2954	FALSE	TRUE	FALSE
insE1	0.316667	25.4069	FALSE	TRUE	FALSE
insF1	0.384083	30.6793	FALSE	TRUE	FALSE
emrE	0.483483	38.0931	FALSE	TRUE	FALSE
ybcK	0.0805501	2.35698	FALSE	FALSE	TRUE
ybcL	0.483696	38.1085	FALSE	TRUE	FALSE
ybcM	0.266917	21.3277	FALSE	TRUE	FALSE
ylcH	0.490196	38.5821	FALSE	TRUE	FALSE
ybcN	0.29386	23.5607	FALSE	TRUE	FALSE
ninE	0.239766	19.0089	FALSE	TRUE	FALSE
ybcO	0.209622	16.3336	FALSE	TRUE	FALSE
rusA	0.247934	19.7146	FALSE	TRUE	FALSE
ylcG	0.375887	30.0508	FALSE	TRUE	FALSE
quuD	0.419271	33.3447	FALSE	TRUE	FALSE
nmpC	0.388889	31.0464	FALSE	TRUE	FALSE
insH1	0.403147	32.1296	FALSE	TRUE	FALSE
essD	0.546296	42.6239	FALSE	TRUE	FALSE
rrrD	0.471888	37.2452	FALSE	TRUE	FALSE
rzpD	0.435065	34.5254	FALSE	TRUE	FALSE
rzoD	0.464481	36.7016	FALSE	TRUE	FALSE
borD	0.482993	38.0573	FALSE	TRUE	FALSE
ybcV	0.111922	6.39216	FALSE	TRUE	FALSE
ybcW	0.599034	46.3591	FALSE	TRUE	FALSE
ylcI	0.358974	28.7439	FALSE	TRUE	FALSE
nohD	0.190476	14.5652	FALSE	TRUE	FALSE
aaaD	0.220065	17.2741	FALSE	TRUE	FALSE
tfaD	0.214612	16.7849	FALSE	TRUE	FALSE
ybcY	0.359209	28.7621	FALSE	TRUE	FALSE
tfaX	0.502732	39.4922	FALSE	TRUE	FALSE
appY	0.0653333	0.070095	FALSE	FALSE	TRUE
ompT	0.487421	38.3801	FALSE	TRUE	FALSE
envY	0.311024	24.9535	FALSE	TRUE	FALSE
ybcH	0.161616	11.7679	FALSE	TRUE	FALSE
nfrA	0.201816	15.6199	FALSE	TRUE	FALSE
nfrB	0.193476	14.8464	FALSE	TRUE	FALSE
cusS	0.165627	12.1678	FALSE	TRUE	FALSE
cusR	0.160819	11.6879	FALSE	TRUE	FALSE
cusC	0.355895	28.5044	FALSE	TRUE	FALSE
cusF	0.525526	41.1364	FALSE	TRUE	FALSE
cusB	0.229575	18.1176	FALSE	TRUE	FALSE
cusA	0.165394	12.1447	FALSE	TRUE	FALSE
pheP	0.185185	14.0653	FALSE	TRUE	FALSE
ybdG	0.499199	39.2361	FALSE	TRUE	FALSE
nfsB	0.233945	18.5013	FALSE	TRUE	FALSE
ybdF	0.165312	12.1365	FALSE	TRUE	FALSE
ybdJ	0.172691	12.8627	FALSE	TRUE	FALSE
ybdK	0.183199	13.8763	FALSE	TRUE	FALSE
hokE	0.326797	26.2156	FALSE	TRUE	FALSE
insL1	0.266846	21.3218	FALSE	TRUE	FALSE
entD	0.164251	12.0311	FALSE	TRUE	FALSE
fepA	0.188755	14.4032	FALSE	TRUE	FALSE
fes	0.133001	8.78288	FALSE	TRUE	FALSE
ybdZ	0.214612	16.7849	FALSE	TRUE	FALSE
entF	0.185987	14.1414	FALSE	TRUE	FALSE
fepE	0.299824	24.0471	FALSE	TRUE	FALSE
fepC	0.120098	7.34311	FALSE	TRUE	FALSE
fepG	0.128902	8.33291	FALSE	TRUE	FALSE
fepD	0.132338	8.71057	FALSE	TRUE	FALSE
entS	0.17506	13.0933	FALSE	TRUE	FALSE
fepB	0.113898	6.62498	FALSE	TRUE	FALSE
entC	0.190476	14.5652	FALSE	TRUE	FALSE
entE	0.170081	12.6073	FALSE	TRUE	FALSE
entB	0.17366	12.9571	FALSE	TRUE	FALSE
entA	0.179384	13.511	FALSE	TRUE	FALSE
entH	0.188406	14.3702	FALSE	TRUE	FALSE
cstA	0.196581	15.1358	FALSE	TRUE	FALSE
ybdD	0.0959596	4.4282	FALSE	TRUE	FALSE
ybdH	0.182736	13.8321	FALSE	TRUE	FALSE
ybdL	0.183463	13.9014	FALSE	TRUE	FALSE
ybdM	0.203175	15.7448	FALSE	TRUE	FALSE
ybdN	0.244881	19.4517	FALSE	TRUE	FALSE
ybdO	0.180509	13.619	FALSE	TRUE	FALSE
dsbG	0.267738	21.3967	FALSE	TRUE	FALSE
ahpC	0.134752	8.97317	FALSE	TRUE	FALSE
ahpF	0.176245	13.2081	FALSE	TRUE	FALSE
uspG	0.291375	23.3573	FALSE	TRUE	FALSE
ybdR	0.246973	19.632	FALSE	TRUE	FALSE
rnk	0.187348	14.2703	FALSE	TRUE	FALSE
rna	0.167286	12.3321	FALSE	TRUE	FALSE
citT	0.183743	13.9281	FALSE	TRUE	FALSE
citG	0.194539	14.9457	FALSE	TRUE	FALSE
citX	0.168478	12.4497	FALSE	TRUE	FALSE
citF	0.171559	12.7521	FALSE	TRUE	FALSE
citE	0.169417	12.5421	FALSE	TRUE	FALSE
citD	0.178451	13.4212	FALSE	TRUE	FALSE
citC	0.246459	19.5877	FALSE	TRUE	FALSE
citA	0.238698	18.9161	FALSE	TRUE	FALSE
citB	0.333333	26.734	FALSE	TRUE	FALSE
dcuC	0.282828	22.6538	FALSE	TRUE	FALSE
pagP	0.265597	21.2167	FALSE	TRUE	FALSE
cspE	0.119048	7.22275	FALSE	TRUE	FALSE
flc	0.148438	10.4242	FALSE	TRUE	FALSE
ybeM	0.159696	11.575	FALSE	TRUE	FALSE
tatE	0.186275	14.1687	FALSE	TRUE	FALSE
lipA	0.0113872	-14.6836	TRUE	FALSE	FALSE
ybeF	0.313417	25.1461	FALSE	TRUE	FALSE
lipB	0.0919003	3.9017	FALSE	TRUE	FALSE
ybeD	0.0530303	-2.03921	FALSE	FALSE	TRUE
dacA	0.137789	9.3006	FALSE	TRUE	FALSE
rlpA	0.179063	13.4801	FALSE	TRUE	FALSE
mrdB	0.00449236	-21.2448	TRUE	FALSE	FALSE
mrdA	0.00525762	-20.1589	TRUE	FALSE	FALSE
rlmH	0.108974	6.04089	FALSE	TRUE	FALSE
rsfS	0.128931	8.33606	FALSE	TRUE	FALSE
cobC	0.169935	12.5929	FALSE	TRUE	FALSE
nadD	0.0140187	-13.1523	TRUE	FALSE	FALSE
holA	0.0145349	-12.8825	TRUE	FALSE	FALSE
lptE	0.0103093	-15.4053	TRUE	FALSE	FALSE
leuS	0.00193573	-26.9654	TRUE	FALSE	FALSE
ybeL	0.188406	14.3702	FALSE	TRUE	FALSE
ybeQ	0.293456	23.5277	FALSE	TRUE	FALSE
ybeR	0.381356	30.4705	FALSE	TRUE	FALSE
djlB	0.393557	31.402	FALSE	TRUE	FALSE
ybeT	0.412613	32.8441	FALSE	TRUE	FALSE
ybeU	0.329096	26.3982	FALSE	TRUE	FALSE
djlC	0.222452	17.4869	FALSE	TRUE	FALSE
hscC	0.247756	19.6993	FALSE	TRUE	FALSE
rihA	0.259615	20.7115	FALSE	TRUE	FALSE
gltL	0.152893	10.8838	FALSE	TRUE	FALSE
gltK	0.155556	11.1559	FALSE	TRUE	FALSE
gltJ	0.164642	12.07	FALSE	TRUE	FALSE
gltI	0.127613	8.18997	FALSE	TRUE	FALSE
insH1	0.387414	30.9338	FALSE	TRUE	FALSE
lnt	0.0129955	-13.7143	TRUE	FALSE	FALSE
ybeX	0.16496	12.1016	FALSE	TRUE	FALSE
ybeY	0.0277778	-7.81327	TRUE	FALSE	FALSE
ybeZ	0.132565	8.73531	FALSE	TRUE	FALSE
miaB	0.190877	14.6029	FALSE	TRUE	FALSE
ubiF	0.0467687	-3.24149	FALSE	FALSE	TRUE
asnB	0.183183	13.8747	FALSE	TRUE	FALSE
umpH	0.172643	12.858	FALSE	TRUE	FALSE
nagC	0.165438	12.149	FALSE	TRUE	FALSE
nagA	0.153177	10.9129	FALSE	TRUE	FALSE
nagB	0.15231	10.824	FALSE	TRUE	FALSE
nagE	0.200308	15.4809	FALSE	TRUE	FALSE
glnS	0.0048048	-20.7815	TRUE	FALSE	FALSE
chiP	0.183369	13.8925	FALSE	TRUE	FALSE
chiQ	0.180428	13.6112	FALSE	TRUE	FALSE
fur	0.120805	7.42388	FALSE	TRUE	FALSE
uof	0.16092	11.698	FALSE	TRUE	FALSE
fldA	0.00564972	-19.6599	TRUE	FALSE	FALSE
ybfE	0.142857	9.83994	FALSE	TRUE	FALSE
ybfF	0.192157	14.723	FALSE	TRUE	FALSE
seqA	0.0622711	-0.428954	FALSE	FALSE	TRUE
pgm	0.10847	5.98036	FALSE	TRUE	FALSE
ybfP	0.476768	37.6025	FALSE	TRUE	FALSE
ybfG	0.477727	37.6726	FALSE	TRUE	FALSE
ybfI	0.546667	42.6503	FALSE	TRUE	FALSE
potE	0.253788	20.2159	FALSE	TRUE	FALSE
speF	0.225557	17.7627	FALSE	TRUE	FALSE
ybfK	0.422481	33.5853	FALSE	TRUE	FALSE
kdpE	0.249263	19.8287	FALSE	TRUE	FALSE
kdpD	0.176536	13.2363	FALSE	TRUE	FALSE
kdpC	0.17103	12.7003	FALSE	TRUE	FALSE
kdpB	0.182528	13.8122	FALSE	TRUE	FALSE
kdpA	0.189964	14.5171	FALSE	TRUE	FALSE
kdpF	0.255556	20.3666	FALSE	TRUE	FALSE
ybfA	0.198068	15.2737	FALSE	TRUE	FALSE
rhsC	0.265618	21.2184	FALSE	TRUE	FALSE
ybfB	0.0672783	0.379419	FALSE	FALSE	TRUE
rhsO	0.39382	31.422	FALSE	TRUE	FALSE
ybfC	0.0736842	1.36072	FALSE	FALSE	TRUE
ybfQ	0.05	-2.60804	FALSE	FALSE	TRUE
ybfL	0.164468	12.0526	FALSE	TRUE	FALSE
ybfD	0.206037	16.0069	FALSE	TRUE	FALSE
ybgA	0.247059	19.6393	FALSE	TRUE	FALSE
phr	0.186751	14.2138	FALSE	TRUE	FALSE
dtpD	0.194332	14.9263	FALSE	TRUE	FALSE
ybgI	0.150538	10.6416	FALSE	TRUE	FALSE
ybgJ	0.171994	12.7947	FALSE	TRUE	FALSE
ybgK	0.182208	13.7816	FALSE	TRUE	FALSE
ybgL	0.152381	10.8313	FALSE	TRUE	FALSE
nei	0.143939	9.95401	FALSE	TRUE	FALSE
abrB	0.203438	15.769	FALSE	TRUE	FALSE
ybgO	0.237288	18.7933	FALSE	TRUE	FALSE
ybgP	0.174211	13.0108	FALSE	TRUE	FALSE
ybgQ	0.241422	19.1525	FALSE	TRUE	FALSE
ybgD	0.569665	44.286	FALSE	TRUE	FALSE
gltA	0.179128	13.4863	FALSE	TRUE	FALSE
sdhC	0.0794872	2.20611	FALSE	FALSE	TRUE
sdhD	0.109195	6.06739	FALSE	TRUE	FALSE
sdhA	0.110357	6.20618	FALSE	TRUE	FALSE
sdhB	0.0948396	4.28416	FALSE	TRUE	FALSE
sucA	0.0360457	-5.59973	TRUE	FALSE	FALSE
sucB	0.0311987	-6.84227	TRUE	FALSE	FALSE
sucC	0.134533	8.94945	FALSE	TRUE	FALSE
sucD	0.14023	9.56144	FALSE	TRUE	FALSE
mngR	0.183956	13.9484	FALSE	TRUE	FALSE
mngA	0.178553	13.431	FALSE	TRUE	FALSE
mngB	0.276765	22.1511	FALSE	TRUE	FALSE
cydA	0.0191205	-10.7969	TRUE	FALSE	FALSE
cydB	0.0289474	-7.47114	TRUE	FALSE	FALSE
cydX	0.0438596	-3.83871	TRUE	FALSE	FALSE
ybgE	0.108844	6.02519	FALSE	TRUE	FALSE
ybgC	0.222222	17.4665	FALSE	TRUE	FALSE
tolQ	0.124098	7.79693	FALSE	TRUE	FALSE
tolR	0.181818	13.7444	FALSE	TRUE	FALSE
tolA	0.116904	6.97546	FALSE	TRUE	FALSE
tolB	0.1686	12.4617	FALSE	TRUE	FALSE
pal	0.151341	10.7244	FALSE	TRUE	FALSE
ybgF	0.169192	12.5199	FALSE	TRUE	FALSE
nadA	0.141762	9.72418	FALSE	TRUE	FALSE
pnuC	0.191667	14.677	FALSE	TRUE	FALSE
zitB	0.18896	14.4225	FALSE	TRUE	FALSE
ybgS	0.259843	20.7307	FALSE	TRUE	FALSE
aroG	0.157645	11.368	FALSE	TRUE	FALSE
gpmA	0.156707	11.2728	FALSE	TRUE	FALSE
galM	0.164265	12.0324	FALSE	TRUE	FALSE
galK	0.170583	12.6566	FALSE	TRUE	FALSE
galT	0.157593	11.3627	FALSE	TRUE	FALSE
galE	0.147493	10.3259	FALSE	TRUE	FALSE
modF	0.170401	12.6387	FALSE	TRUE	FALSE
modE	0.159696	11.575	FALSE	TRUE	FALSE
acrZ	0.133333	8.8191	FALSE	TRUE	FALSE
modA	0.147287	10.3045	FALSE	TRUE	FALSE
modB	0.166667	12.2708	FALSE	TRUE	FALSE
modC	0.15203	10.7953	FALSE	TRUE	FALSE
ybhA	0.162393	11.8457	FALSE	TRUE	FALSE
pgl	0.165663	12.1713	FALSE	TRUE	FALSE
ybhD	0.219078	17.1858	FALSE	TRUE	FALSE
ybhH	0.411206	32.7382	FALSE	TRUE	FALSE
ybhI	0.435844	34.5834	FALSE	TRUE	FALSE
ybhJ	0.21618	16.926	FALSE	TRUE	FALSE
ybhC	0.212617	16.6049	FALSE	TRUE	FALSE
ybhB	0.15304	10.8989	FALSE	TRUE	FALSE
bioA	0.170543	12.6526	FALSE	TRUE	FALSE
bioB	0.153698	10.9663	FALSE	TRUE	FALSE
bioF	0.161905	11.7968	FALSE	TRUE	FALSE
bioC	0.215608	16.8746	FALSE	TRUE	FALSE
bioD	0.20354	15.7783	FALSE	TRUE	FALSE
uvrB	0.166667	12.2708	FALSE	TRUE	FALSE
ybhK	0.179318	13.5046	FALSE	TRUE	FALSE
moaA	0.179798	13.5507	FALSE	TRUE	FALSE
moaB	0.150097	10.5961	FALSE	TRUE	FALSE
moaC	0.164609	12.0667	FALSE	TRUE	FALSE
moaD	0.142276	9.77858	FALSE	TRUE	FALSE
moaE	0.187638	14.2977	FALSE	TRUE	FALSE
ybhL	0.292199	23.4247	FALSE	TRUE	FALSE
ybhM	0.281513	22.545	FALSE	TRUE	FALSE
ybhN	0.187043	14.2414	FALSE	TRUE	FALSE
clsB	0.1562	11.2214	FALSE	TRUE	FALSE
ybhP	0.125984	8.0085	FALSE	TRUE	FALSE
ybhQ	0.192214	14.7283	FALSE	TRUE	FALSE
ybhR	0.158988	11.5037	FALSE	TRUE	FALSE
ybhS	0.164903	12.0959	FALSE	TRUE	FALSE
ybhF	0.158319	11.4361	FALSE	TRUE	FALSE
ybhG	0.188188	14.3497	FALSE	TRUE	FALSE
ybiH	0.169643	12.5643	FALSE	TRUE	FALSE
rhlE	0.154579	11.0563	FALSE	TRUE	FALSE
ybiA	0.118012	7.10362	FALSE	TRUE	FALSE
dinG	0.143654	9.92398	FALSE	TRUE	FALSE
ybiB	0.163032	11.9095	FALSE	TRUE	FALSE
ybiC	0.14733	10.3089	FALSE	TRUE	FALSE
ybiJ	0.1341	8.90242	FALSE	TRUE	FALSE
ybiI	0.157303	11.3334	FALSE	TRUE	FALSE
ybiX	0.163717	11.9778	FALSE	TRUE	FALSE
fiu	0.156811	11.2835	FALSE	TRUE	FALSE
mcbA	0.126437	8.05903	FALSE	TRUE	FALSE
rlmF	0.16397	12.003	FALSE	TRUE	FALSE
ybiO	0.15274	10.8682	FALSE	TRUE	FALSE
glnQ	0.146611	10.234	FALSE	TRUE	FALSE
glnP	0.195455	15.031	FALSE	TRUE	FALSE
glnH	0.140562	9.5968	FALSE	TRUE	FALSE
dps	0.210317	16.3967	FALSE	TRUE	FALSE
rhtA	0.226351	17.833	FALSE	TRUE	FALSE
ompX	0.176357	13.2189	FALSE	TRUE	FALSE
ybiP	0.219066	17.1848	FALSE	TRUE	FALSE
mntS	0.162791	11.8854	FALSE	TRUE	FALSE
mntR	0.145299	10.0968	FALSE	TRUE	FALSE
ybiR	0.186774	14.216	FALSE	TRUE	FALSE
ldtB	0.193268	14.827	FALSE	TRUE	FALSE
ybiT	0.156937	11.2962	FALSE	TRUE	FALSE
ybiU	0.197472	15.2185	FALSE	TRUE	FALSE
ybiV	0.140931	9.63603	FALSE	TRUE	FALSE
ybiW	0.186601	14.1996	FALSE	TRUE	FALSE
ybiY	0.171111	12.7083	FALSE	TRUE	FALSE
fsaA	0.156863	11.2887	FALSE	TRUE	FALSE
moeB	0.209333	16.3073	FALSE	TRUE	FALSE
moeA	0.179612	13.5328	FALSE	TRUE	FALSE
iaaA	0.191511	14.6625	FALSE	TRUE	FALSE
gsiA	0.170406	12.6392	FALSE	TRUE	FALSE
gsiB	0.160494	11.6553	FALSE	TRUE	FALSE
gsiC	0.179153	13.4887	FALSE	TRUE	FALSE
gsiD	0.201754	15.6142	FALSE	TRUE	FALSE
yliE	0.271605	21.7207	FALSE	TRUE	FALSE
yliF	0.371708	29.7292	FALSE	TRUE	FALSE
rimO	0.187029	14.2401	FALSE	TRUE	FALSE
bssR	0.197917	15.2597	FALSE	TRUE	FALSE
yliI	0.134409	8.93596	FALSE	TRUE	FALSE
gstB	0.178628	13.4382	FALSE	TRUE	FALSE
dacC	0.180382	13.6068	FALSE	TRUE	FALSE
deoR	0.140975	9.64066	FALSE	TRUE	FALSE
ybjG	0.165829	12.1878	FALSE	TRUE	FALSE
mdfA	0.184915	14.0396	FALSE	TRUE	FALSE
ybjH	0.17193	12.7884	FALSE	TRUE	FALSE
ybjI	0.215686	16.8816	FALSE	TRUE	FALSE
ybjJ	0.175352	13.1215	FALSE	TRUE	FALSE
rcdA	0.189944	14.5152	FALSE	TRUE	FALSE
ybjL	0.236655	18.7381	FALSE	TRUE	FALSE
ybjM	0.21164	16.5166	FALSE	TRUE	FALSE
grxA	0.186047	14.1471	FALSE	TRUE	FALSE
ybjC	0.163194	11.9257	FALSE	TRUE	FALSE
nfsA	0.226833	17.8756	FALSE	TRUE	FALSE
rimK	0.156146	11.2159	FALSE	TRUE	FALSE
ybjN	0.146751	10.2486	FALSE	TRUE	FALSE
potF	0.133872	8.87774	FALSE	TRUE	FALSE
potG	0.171958	12.7911	FALSE	TRUE	FALSE
potH	0.148847	10.4666	FALSE	TRUE	FALSE
potI	0.125296	7.93141	FALSE	TRUE	FALSE
ybjO	0.159509	11.5562	FALSE	TRUE	FALSE
rlmC	0.181738	13.7367	FALSE	TRUE	FALSE
artJ	0.14071	9.61255	FALSE	TRUE	FALSE
artM	0.204783	15.8923	FALSE	TRUE	FALSE
artQ	0.171548	12.7511	FALSE	TRUE	FALSE
artI	0.174863	13.0742	FALSE	TRUE	FALSE
artP	0.175583	13.144	FALSE	TRUE	FALSE
ybjP	0.232558	18.3798	FALSE	TRUE	FALSE
ybjQ	0.132716	8.75182	FALSE	TRUE	FALSE
amiD	0.164862	12.0918	FALSE	TRUE	FALSE
ybjS	0.18146	13.7101	FALSE	TRUE	FALSE
ybjT	0.178197	13.3967	FALSE	TRUE	FALSE
ltaE	0.176647	13.247	FALSE	TRUE	FALSE
poxB	0.165212	12.1266	FALSE	TRUE	FALSE
hcr	0.175439	13.13	FALSE	TRUE	FALSE
hcp	0.165759	12.1809	FALSE	TRUE	FALSE
ybjE	0.304444	24.4221	FALSE	TRUE	FALSE
aqpZ	0.228448	18.0183	FALSE	TRUE	FALSE
ybjD	0.184448	13.9953	FALSE	TRUE	FALSE
ybjX	0.169184	12.5192	FALSE	TRUE	FALSE
macA	0.159498	11.5551	FALSE	TRUE	FALSE
macB	0.163842	11.9903	FALSE	TRUE	FALSE
cspD	0.177778	13.3562	FALSE	TRUE	FALSE
clpS	0.121495	7.50245	FALSE	TRUE	FALSE
clpA	0.155907	11.1916	FALSE	TRUE	FALSE
infA	0.00456621	-21.1326	TRUE	FALSE	FALSE
aat	0.190071	14.5271	FALSE	TRUE	FALSE
cydC	0.0365854	-5.46944	TRUE	FALSE	FALSE
cydD	0.0424448	-4.13947	TRUE	FALSE	FALSE
trxB	0.110766	6.25495	FALSE	TRUE	FALSE
lrp	0.19798	15.2656	FALSE	TRUE	FALSE
ftsK	0.117293	7.02056	FALSE	TRUE	FALSE
lolA	0.00326797	-23.4223	TRUE	FALSE	FALSE
rarA	0.134673	8.96459	FALSE	TRUE	FALSE
serS	0.00464037	-21.0216	TRUE	FALSE	FALSE
dmsA	0.130879	8.55077	FALSE	TRUE	FALSE
dmsB	0.10356	5.38287	FALSE	TRUE	FALSE
dmsC	0.195602	15.0447	FALSE	TRUE	FALSE
ycaC	0.132376	8.71474	FALSE	TRUE	FALSE
ycaD	0.181897	13.7519	FALSE	TRUE	FALSE
ycaM	0.343117	27.5052	FALSE	TRUE	FALSE
ycaN	0.319032	25.5963	FALSE	TRUE	FALSE
ycaK	0.357022	28.5921	FALSE	TRUE	FALSE
pflA	0.17139	12.7356	FALSE	TRUE	FALSE
pflB	0.17915	13.4885	FALSE	TRUE	FALSE
focA	0.280886	22.4931	FALSE	TRUE	FALSE
ycaO	0.241908	19.1947	FALSE	TRUE	FALSE
ycaP	0.189033	14.4294	FALSE	TRUE	FALSE
serC	0.160698	11.6758	FALSE	TRUE	FALSE
aroA	0.193925	14.8884	FALSE	TRUE	FALSE
ycaL	0.183007	13.8579	FALSE	TRUE	FALSE
cmk	0.0497076	-2.66417	FALSE	FALSE	TRUE
rpsA	0.0155317	-12.3847	TRUE	FALSE	FALSE
ihfB	0.17193	12.7884	FALSE	TRUE	FALSE
ycaI	0.18543	14.0886	FALSE	TRUE	FALSE
msbA	0.00114351	-30.4943	TRUE	FALSE	FALSE
lpxK	0.00506586	-20.4161	TRUE	FALSE	FALSE
ycaQ	0.148418	10.4222	FALSE	TRUE	FALSE
ycaR	0.0382514	-5.07613	TRUE	FALSE	FALSE
kdsB	0	-172.162	TRUE	FALSE	FALSE
ycbJ	0.142058	9.75549	FALSE	TRUE	FALSE
ycbC	0.160256	11.6314	FALSE	TRUE	FALSE
smtA	0.141221	9.66681	FALSE	TRUE	FALSE
mukF	0.00377929	-22.4304	TRUE	FALSE	FALSE
mukE	0.00851064	-16.7801	TRUE	FALSE	FALSE
mukB	0.00403497	-21.9822	TRUE	FALSE	FALSE
ldtD	0.193182	14.8189	FALSE	TRUE	FALSE
ycbK	0.193078	14.8092	FALSE	TRUE	FALSE
ycbL	0.149691	10.5541	FALSE	TRUE	FALSE
aspC	0.155332	11.1331	FALSE	TRUE	FALSE
ompF	0.169881	12.5876	FALSE	TRUE	FALSE
asnS	0.00142755	-29.0099	TRUE	FALSE	FALSE
pncB	0.149626	10.5473	FALSE	TRUE	FALSE
pepN	0.168772	12.4786	FALSE	TRUE	FALSE
ssuB	0.145833	10.1527	FALSE	TRUE	FALSE
ssuC	0.150253	10.6121	FALSE	TRUE	FALSE
ssuD	0.132635	8.743	FALSE	TRUE	FALSE
ssuA	0.151042	10.6935	FALSE	TRUE	FALSE
ssuE	0.208333	16.2164	FALSE	TRUE	FALSE
elfA	0.338889	27.1726	FALSE	TRUE	FALSE
elfD	0.320513	25.7147	FALSE	TRUE	FALSE
elfC	0.251057	19.9825	FALSE	TRUE	FALSE
elfG	0.239029	18.9449	FALSE	TRUE	FALSE
ycbU	0.149171	10.5003	FALSE	TRUE	FALSE
ycbV	0.160853	11.6913	FALSE	TRUE	FALSE
ycbF	0.165963	12.2011	FALSE	TRUE	FALSE
pyrD	0.245302	19.488	FALSE	TRUE	FALSE
zapC	0.191529	14.6641	FALSE	TRUE	FALSE
ycbX	0.166667	12.2708	FALSE	TRUE	FALSE
rlmL	0.158369	11.4412	FALSE	TRUE	FALSE
uup	0.127883	8.21994	FALSE	TRUE	FALSE
pqiA	0.150718	10.6601	FALSE	TRUE	FALSE
pqiB	0.122486	7.61491	FALSE	TRUE	FALSE
pqiC	0.18617	14.1588	FALSE	TRUE	FALSE
rmf	0.136905	9.20563	FALSE	TRUE	FALSE
fabA	0.00963391	-15.8935	TRUE	FALSE	FALSE
ycbZ	0.156729	11.2751	FALSE	TRUE	FALSE
matP	0.0728477	1.23561	FALSE	FALSE	TRUE
ompA	0.123919	7.77679	FALSE	TRUE	FALSE
sulA	0.203922	15.8133	FALSE	TRUE	FALSE
sxy	0.165079	12.1134	FALSE	TRUE	FALSE
yccS	0.18338	13.8935	FALSE	TRUE	FALSE
yccF	0.131991	8.67261	FALSE	TRUE	FALSE
helD	0.129927	8.44602	FALSE	TRUE	FALSE
mgsA	0.178649	13.4402	FALSE	TRUE	FALSE
yccT	0.18552	14.0971	FALSE	TRUE	FALSE
yccU	0.183575	13.9121	FALSE	TRUE	FALSE
hspQ	0.216981	16.998	FALSE	TRUE	FALSE
rlmI	0.160369	11.6428	FALSE	TRUE	FALSE
yccX	0.179211	13.4944	FALSE	TRUE	FALSE
tusE	0.0363636	-5.52279	TRUE	FALSE	FALSE
yccA	0.227273	17.9145	FALSE	TRUE	FALSE
hyaA	0.168007	12.4032	FALSE	TRUE	FALSE
hyaB	0.153289	10.9244	FALSE	TRUE	FALSE
hyaC	0.168079	12.4103	FALSE	TRUE	FALSE
hyaD	0.185374	14.0833	FALSE	TRUE	FALSE
hyaE	0.180451	13.6134	FALSE	TRUE	FALSE
hyaF	0.184149	13.9668	FALSE	TRUE	FALSE
cbdA	0.186408	14.1813	FALSE	TRUE	FALSE
cbdB	0.176781	13.26	FALSE	TRUE	FALSE
cbdX	0.204301	15.8481	FALSE	TRUE	FALSE
appA	0.167821	12.3849	FALSE	TRUE	FALSE
etk	0.185236	14.0701	FALSE	TRUE	FALSE
etp	0.167785	12.3813	FALSE	TRUE	FALSE
gfcE	0.172807	12.874	FALSE	TRUE	FALSE
gfcD	0.16166	11.7722	FALSE	TRUE	FALSE
gfcC	0.204819	15.8956	FALSE	TRUE	FALSE
gfcB	0.412403	32.8284	FALSE	TRUE	FALSE
gfcA	0.30719	24.6442	FALSE	TRUE	FALSE
insA	0.293478	23.5295	FALSE	TRUE	FALSE
insB1	0.325397	26.1042	FALSE	TRUE	FALSE
cspH	0.352113	28.2096	FALSE	TRUE	FALSE
cspG	0.14554	10.122	FALSE	TRUE	FALSE
ymcE	0.177489	13.3284	FALSE	TRUE	FALSE
gnsA	0.0574713	-1.24402	FALSE	FALSE	TRUE
yccM	0.213222	16.6595	FALSE	TRUE	FALSE
torS	0.15082	10.6707	FALSE	TRUE	FALSE
torT	0.126336	8.04781	FALSE	TRUE	FALSE
torR	0.139971	9.53389	FALSE	TRUE	FALSE
torC	0.139812	9.51698	FALSE	TRUE	FALSE
torA	0.136239	9.13389	FALSE	TRUE	FALSE
torD	0.16	11.6056	FALSE	TRUE	FALSE
cbpM	0.133987	8.89018	FALSE	TRUE	FALSE
cbpA	0.135722	9.07813	FALSE	TRUE	FALSE
yccE	0.0588703	-1.002	FALSE	FALSE	TRUE
agp	0.204509	15.8672	FALSE	TRUE	FALSE
yccJ	0.109649	6.12171	FALSE	TRUE	FALSE
wrbA	0.214405	16.7663	FALSE	TRUE	FALSE
ymdF	0.166667	12.2708	FALSE	TRUE	FALSE
rutG	0.148232	10.4028	FALSE	TRUE	FALSE
rutF	0.185859	14.1292	FALSE	TRUE	FALSE
rutE	0.186125	14.1545	FALSE	TRUE	FALSE
rutD	0.183521	13.9069	FALSE	TRUE	FALSE
rutC	0.155039	11.1032	FALSE	TRUE	FALSE
rutB	0.121212	7.47022	FALSE	TRUE	FALSE
rutA	0.13403	8.89482	FALSE	TRUE	FALSE
rutR	0.131455	8.61397	FALSE	TRUE	FALSE
putA	0.159727	11.5782	FALSE	TRUE	FALSE
putP	0.170974	12.6949	FALSE	TRUE	FALSE
efeU	0.152828	10.8772	FALSE	TRUE	FALSE
efeO	0.158688	11.4734	FALSE	TRUE	FALSE
efeB	0.127358	8.16171	FALSE	TRUE	FALSE
phoH	0.174648	13.0532	FALSE	TRUE	FALSE
pgaD	0.36715	29.3774	FALSE	TRUE	FALSE
pgaC	0.413273	32.8939	FALSE	TRUE	FALSE
pgaB	0.292224	23.4268	FALSE	TRUE	FALSE
pgaA	0.351485	28.1606	FALSE	TRUE	FALSE
ycdT	0.18028	13.597	FALSE	TRUE	FALSE
insF1	0.372549	29.794	FALSE	TRUE	FALSE
insE1	0.306667	24.6019	FALSE	TRUE	FALSE
ymdE	0.269006	21.5031	FALSE	TRUE	FALSE
ycdU	0.244174	19.3907	FALSE	TRUE	FALSE
ghrA	0.151225	10.7124	FALSE	TRUE	FALSE
ycdX	0.192412	14.7469	FALSE	TRUE	FALSE
ycdY	0.198198	15.2858	FALSE	TRUE	FALSE
ycdZ	0.193089	14.8103	FALSE	TRUE	FALSE
csgG	0.270983	21.6687	FALSE	TRUE	FALSE
csgF	0.285372	22.8637	FALSE	TRUE	FALSE
csgE	0.24359	19.3402	FALSE	TRUE	FALSE
csgD	0.219662	17.2381	FALSE	TRUE	FALSE
csgB	0.322368	25.8629	FALSE	TRUE	FALSE
csgA	0.445175	35.2766	FALSE	TRUE	FALSE
csgC	0.42042	33.4309	FALSE	TRUE	FALSE
ymdA	0.307692	24.6848	FALSE	TRUE	FALSE
ymdB	0.177903	13.3683	FALSE	TRUE	FALSE
clsC	0.213783	16.7102	FALSE	TRUE	FALSE
opgC	0.329016	26.3918	FALSE	TRUE	FALSE
opgG	0.136068	9.11545	FALSE	TRUE	FALSE
opgH	0.144261	9.98783	FALSE	TRUE	FALSE
yceK	0.20614	16.0164	FALSE	TRUE	FALSE
msyB	0.122667	7.63534	FALSE	TRUE	FALSE
mdtG	0.143439	9.90135	FALSE	TRUE	FALSE
lpxL	0.00760043	-17.5823	TRUE	FALSE	FALSE
yceA	0.181387	13.7031	FALSE	TRUE	FALSE
yceI	0.293403	23.5233	FALSE	TRUE	FALSE
yceJ	0.310406	24.9037	FALSE	TRUE	FALSE
yceO	0.170213	12.6202	FALSE	TRUE	FALSE
solA	0.23235	18.3616	FALSE	TRUE	FALSE
bssS	0.356863	28.5797	FALSE	TRUE	FALSE
dinI	0.231707	18.3051	FALSE	TRUE	FALSE
pyrC	0.156638	11.2659	FALSE	TRUE	FALSE
yceB	0.158645	11.4691	FALSE	TRUE	FALSE
grxB	0.151235	10.7134	FALSE	TRUE	FALSE
mdtH	0.176179	13.2017	FALSE	TRUE	FALSE
rimJ	0.25812	20.5846	FALSE	TRUE	FALSE
yceH	0.151235	10.7134	FALSE	TRUE	FALSE
yceM	0.159091	11.5141	FALSE	TRUE	FALSE
murJ	0.00390625	-22.2043	TRUE	FALSE	FALSE
flgN	0.165468	12.152	FALSE	TRUE	FALSE
flgM	0.122449	7.61069	FALSE	TRUE	FALSE
flgA	0.145455	10.1131	FALSE	TRUE	FALSE
flgB	0.158273	11.4315	FALSE	TRUE	FALSE
flgC	0.192593	14.7638	FALSE	TRUE	FALSE
flgD	0.162356	11.842	FALSE	TRUE	FALSE
flgE	0.147229	10.2985	FALSE	TRUE	FALSE
flgF	0.146825	10.2564	FALSE	TRUE	FALSE
flgG	0.148148	10.3941	FALSE	TRUE	FALSE
flgH	0.153076	10.9026	FALSE	TRUE	FALSE
flgI	0.169399	12.5403	FALSE	TRUE	FALSE
flgJ	0.133758	8.8653	FALSE	TRUE	FALSE
flgK	0.159367	11.5419	FALSE	TRUE	FALSE
flgL	0.145702	10.139	FALSE	TRUE	FALSE
rne	0.0640301	-0.140425	FALSE	FALSE	TRUE
yceQ	0.0903427	3.6963	FALSE	TRUE	FALSE
rluC	0.154167	11.0142	FALSE	TRUE	FALSE
yceF	0.184615	14.0111	FALSE	TRUE	FALSE
yceD	0.132184	8.6937	FALSE	TRUE	FALSE
rpmF	0.0229885	-9.34895	TRUE	FALSE	FALSE
plsX	0.129785	8.4304	FALSE	TRUE	FALSE
fabH	0.0125786	-13.9547	TRUE	FALSE	FALSE
fabD	0.00752688	-17.651	TRUE	FALSE	FALSE
fabG	0	-172.162	TRUE	FALSE	FALSE
acpP	0.00421941	-21.6756	TRUE	FALSE	FALSE
fabF	0.139291	9.46141	FALSE	TRUE	FALSE
pabC	0.11358	6.58771	FALSE	TRUE	FALSE
yceG	0.129032	8.34728	FALSE	TRUE	FALSE
tmk	0.0046729	-20.9735	TRUE	FALSE	FALSE
holB	0.0119403	-14.337	TRUE	FALSE	FALSE
ycfH	0.150376	10.6249	FALSE	TRUE	FALSE
ptsG	0.162483	11.8546	FALSE	TRUE	FALSE
fhuE	0.177169	13.2975	FALSE	TRUE	FALSE
hinT	0.15	10.586	FALSE	TRUE	FALSE
ycfL	0.12963	8.41324	FALSE	TRUE	FALSE
lpoB	0.168224	12.4246	FALSE	TRUE	FALSE
thiK	0.151515	10.7423	FALSE	TRUE	FALSE
nagZ	0.139376	9.47045	FALSE	TRUE	FALSE
ycfP	0.112339	6.44144	FALSE	TRUE	FALSE
ndh	0.0858238	3.08904	FALSE	FALSE	TRUE
ycfJ	0.155556	11.1559	FALSE	TRUE	FALSE
ycfQ	0.116904	6.97546	FALSE	TRUE	FALSE
bhsA	0.0775194	1.92366	FALSE	FALSE	TRUE
ldtC	0.13811	9.33505	FALSE	TRUE	FALSE
mfd	0.131419	8.60994	FALSE	TRUE	FALSE
ycfT	0.147114	10.2864	FALSE	TRUE	FALSE
lolC	0.000833333	-32.6058	TRUE	FALSE	FALSE
lolD	0.002849	-24.3547	TRUE	FALSE	FALSE
lolE	0.00321285	-23.5381	TRUE	FALSE	FALSE
nagK	0.120614	7.40206	FALSE	TRUE	FALSE
cobB	0.127572	8.18545	FALSE	TRUE	FALSE
ycfZ	0.245881	19.5379	FALSE	TRUE	FALSE
ymfA	0.307359	24.6579	FALSE	TRUE	FALSE
potD	0.151862	10.778	FALSE	TRUE	FALSE
potC	0.113208	6.54388	FALSE	TRUE	FALSE
potB	0.13285	8.76646	FALSE	TRUE	FALSE
potA	0.117854	7.08534	FALSE	TRUE	FALSE
pepT	0.127139	8.13733	FALSE	TRUE	FALSE
roxA	0.137255	9.24327	FALSE	TRUE	FALSE
phoQ	0.15948	11.5533	FALSE	TRUE	FALSE
phoP	0.233631	18.4738	FALSE	TRUE	FALSE
purB	0.0123997	-14.0601	TRUE	FALSE	FALSE
hflD	0.0872274	3.27954	FALSE	FALSE	TRUE
mnmA	0.0298103	-7.22568	TRUE	FALSE	FALSE
nudJ	0.106061	5.68892	FALSE	TRUE	FALSE
rluE	0.142202	9.77069	FALSE	TRUE	FALSE
icd	0.0863309	3.15807	FALSE	FALSE	TRUE
ymfD	0.0600601	-0.799137	FALSE	FALSE	TRUE
ymfE	0.0184397	-11.0771	TRUE	FALSE	FALSE
lit	0.157718	11.3754	FALSE	TRUE	FALSE
intE	0.271277	21.6933	FALSE	TRUE	FALSE
xisE	0.260163	20.7578	FALSE	TRUE	FALSE
ymfI	0.131579	8.6275	FALSE	TRUE	FALSE
ymfJ	0.165049	12.1104	FALSE	TRUE	FALSE
cohE	0	-172.162	TRUE	FALSE	FALSE
croE	0.0646766	-0.0356556	FALSE	FALSE	TRUE
ymfL	0.120072	7.3401	FALSE	TRUE	FALSE
ymfM	0.168142	12.4165	FALSE	TRUE	FALSE
oweE	0.179487	13.5209	FALSE	TRUE	FALSE
aaaE	0.165785	12.1834	FALSE	TRUE	FALSE
ymfR	0.15847	11.4514	FALSE	TRUE	FALSE
beeE	0.157767	11.3803	FALSE	TRUE	FALSE
jayE	0.153846	10.9815	FALSE	TRUE	FALSE
ymfQ	0.14188	9.73666	FALSE	TRUE	FALSE
stfP	0.284127	22.761	FALSE	TRUE	FALSE
tfaP	0.371981	29.7502	FALSE	TRUE	FALSE
tfaE	0.389718	31.1096	FALSE	TRUE	FALSE
stfE	0.335329	26.8918	FALSE	TRUE	FALSE
pinE	0.279279	22.3599	FALSE	TRUE	FALSE
mcrA	0.147482	10.3248	FALSE	TRUE	FALSE
icdC	0.315152	25.2853	FALSE	TRUE	FALSE
iraM	0.0432099	-3.97595	TRUE	FALSE	FALSE
ycgX	0.128395	8.27677	FALSE	TRUE	FALSE
bluR	0.252732	20.1258	FALSE	TRUE	FALSE
bluF	0.286304	22.9405	FALSE	TRUE	FALSE
ycgZ	0.164557	12.0615	FALSE	TRUE	FALSE
ymgA	0.106227	5.70916	FALSE	TRUE	FALSE
ariR	0.0486891	-2.86147	FALSE	FALSE	TRUE
ymgC	0.176707	13.2528	FALSE	TRUE	FALSE
ycgG	0.330052	26.4741	FALSE	TRUE	FALSE
ymgF	0.39726	31.6834	FALSE	TRUE	FALSE
ycgH	0.18429	13.9802	FALSE	TRUE	FALSE
ymgD	0.181818	13.7444	FALSE	TRUE	FALSE
ymgG	0.356522	28.5532	FALSE	TRUE	FALSE
ymgI	0.189655	14.488	FALSE	TRUE	FALSE
ymgJ	0.258065	20.5799	FALSE	TRUE	FALSE
ycgI	0.257971	20.572	FALSE	TRUE	FALSE
minE	0.0486891	-2.86147	FALSE	FALSE	TRUE
minD	0.166052	12.2099	FALSE	TRUE	FALSE
minC	0.181034	13.6693	FALSE	TRUE	FALSE
ycgJ	0.273713	21.8968	FALSE	TRUE	FALSE
pliG	0.30597	24.5456	FALSE	TRUE	FALSE
ycgL	0.115646	6.8294	FALSE	TRUE	FALSE
ycgM	0.175758	13.1609	FALSE	TRUE	FALSE
ycgN	0.322511	25.8742	FALSE	TRUE	FALSE
hlyE	0.145833	10.1527	FALSE	TRUE	FALSE
umuD	0.169048	12.5057	FALSE	TRUE	FALSE
umuC	0.129236	8.36975	FALSE	TRUE	FALSE
dsbB	0.107345	5.84462	FALSE	TRUE	FALSE
nhaB	0.139429	9.47612	FALSE	TRUE	FALSE
fadR	0.148611	10.4422	FALSE	TRUE	FALSE
ycgB	0.144814	10.0459	FALSE	TRUE	FALSE
dadA	0.119323	7.2543	FALSE	TRUE	FALSE
dadX	0.122316	7.59557	FALSE	TRUE	FALSE
cvrA	0.188831	14.4104	FALSE	TRUE	FALSE
ldcA	0.15847	11.4514	FALSE	TRUE	FALSE
emtA	0.147059	10.2807	FALSE	TRUE	FALSE
ycgR	0.163265	11.9328	FALSE	TRUE	FALSE
ymgE	0.294118	23.5818	FALSE	TRUE	FALSE
ycgY	0.188209	14.3516	FALSE	TRUE	FALSE
treA	0.172556	12.8495	FALSE	TRUE	FALSE
dhaM	0.163495	11.9558	FALSE	TRUE	FALSE
dhaL	0.109005	6.04453	FALSE	TRUE	FALSE
dhaK	0.146592	10.232	FALSE	TRUE	FALSE
dhaR	0.14375	9.93408	FALSE	TRUE	FALSE
ycgV	0.196653	15.1424	FALSE	TRUE	FALSE
ychF	0.0796703	2.23219	FALSE	FALSE	TRUE
pth	0.017094	-11.6581	TRUE	FALSE	FALSE
ychH	0.168459	12.4478	FALSE	TRUE	FALSE
dauA	0.152381	10.8313	FALSE	TRUE	FALSE
prs	0.00316456	-23.6411	TRUE	FALSE	FALSE
ispE	0.00352113	-22.9137	TRUE	FALSE	FALSE
lolB	0.00480769	-20.7774	TRUE	FALSE	FALSE
hemA	0.00556882	-19.7601	TRUE	FALSE	FALSE
prfA	0.00554017	-19.7959	TRUE	FALSE	FALSE
prmC	0.00239808	-25.5212	TRUE	FALSE	FALSE
ychQ	0.152672	10.8612	FALSE	TRUE	FALSE
ychA	0.14321	9.87716	FALSE	TRUE	FALSE
kdsA	0.00233918	-25.6891	TRUE	FALSE	FALSE
ldrA	0.12963	8.41324	FALSE	TRUE	FALSE
ldrB	0.0925926	3.99237	FALSE	TRUE	FALSE
ldrC	0.138889	9.4184	FALSE	TRUE	FALSE
chaA	0.248865	19.7945	FALSE	TRUE	FALSE
chaB	0.225108	17.7229	FALSE	TRUE	FALSE
chaC	0.114943	6.74732	FALSE	TRUE	FALSE
ychN	0.0932203	4.07428	FALSE	TRUE	FALSE
ychO	0.126882	8.10864	FALSE	TRUE	FALSE
narL	0.135177	9.01917	FALSE	TRUE	FALSE
narX	0.141903	9.73908	FALSE	TRUE	FALSE
narK	0.144397	10.0021	FALSE	TRUE	FALSE
narG	0.107372	5.84791	FALSE	TRUE	FALSE
narH	0.0805718	2.36005	FALSE	FALSE	TRUE
narJ	0.0829817	2.69783	FALSE	FALSE	TRUE
narI	0.106195	5.70522	FALSE	TRUE	FALSE
tpr	0.0555556	-1.58182	FALSE	FALSE	TRUE
purU	0.109134	6.06004	FALSE	TRUE	FALSE
ychJ	0.198257	15.2912	FALSE	TRUE	FALSE
rssA	0.119205	7.24085	FALSE	TRUE	FALSE
rssB	0.176529	13.2356	FALSE	TRUE	FALSE
galU	0.135314	9.03398	FALSE	TRUE	FALSE
hns	0.089372	3.56731	FALSE	FALSE	TRUE
tdk	0.347896	27.88	FALSE	TRUE	FALSE
insZ	0.142222	9.77285	FALSE	TRUE	FALSE
adhE	0.126682	8.08634	FALSE	TRUE	FALSE
ychE	0.220679	17.3289	FALSE	TRUE	FALSE
oppA	0.0955882	4.38054	FALSE	TRUE	FALSE
oppB	0.142237	9.77438	FALSE	TRUE	FALSE
oppC	0.10121	5.09178	FALSE	TRUE	FALSE
oppD	0.0759369	1.69344	FALSE	FALSE	TRUE
oppF	0.0557214	-1.55228	FALSE	FALSE	TRUE
yciU	0.0757576	1.66717	FALSE	FALSE	TRUE
clsA	0.106092	5.6927	FALSE	TRUE	FALSE
yciY	0.126437	8.05903	FALSE	TRUE	FALSE
kch	0.170654	12.6635	FALSE	TRUE	FALSE
yciI	0.138047	9.3283	FALSE	TRUE	FALSE
tonB	0.0402778	-4.61456	TRUE	FALSE	FALSE
yciA	0.140351	9.57432	FALSE	TRUE	FALSE
yciB	0.112963	6.51508	FALSE	TRUE	FALSE
yciC	0.181452	13.7093	FALSE	TRUE	FALSE
ompW	0.29734	23.8448	FALSE	TRUE	FALSE
yciE	0.130178	8.47361	FALSE	TRUE	FALSE
yciF	0.175649	13.1504	FALSE	TRUE	FALSE
yciG	0.177778	13.3562	FALSE	TRUE	FALSE
trpA	0.180917	13.6581	FALSE	TRUE	FALSE
trpB	0.10134	5.10797	FALSE	TRUE	FALSE
trpC	0.10793	5.91523	FALSE	TRUE	FALSE
trpD	0.10589	5.66812	FALSE	TRUE	FALSE
trpE	0.111324	6.3213	FALSE	TRUE	FALSE
trpL	0.0444444	-3.71643	TRUE	FALSE	FALSE
yciV	0.115646	6.8294	FALSE	TRUE	FALSE
yciO	0.101449	5.12157	FALSE	TRUE	FALSE
yciQ	0.187764	14.3096	FALSE	TRUE	FALSE
rluB	0.119863	7.31623	FALSE	TRUE	FALSE
btuR	0.120135	7.34738	FALSE	TRUE	FALSE
yciK	0.108037	5.92817	FALSE	TRUE	FALSE
sohB	0.101905	5.1782	FALSE	TRUE	FALSE
yciN	0.103175	5.33538	FALSE	TRUE	FALSE
topA	0.013087	-13.6625	TRUE	FALSE	FALSE
cysB	0.118974	7.21433	FALSE	TRUE	FALSE
ymiA	0.224242	17.6461	FALSE	TRUE	FALSE
yciX	0.303571	24.3514	FALSE	TRUE	FALSE
acnA	0.107623	5.87829	FALSE	TRUE	FALSE
ribA	0.00169205	-27.8698	TRUE	FALSE	FALSE
pgpB	0.069281	0.69216	FALSE	FALSE	TRUE
yciS	0.038835	-4.94138	TRUE	FALSE	FALSE
yciM	0.0547009	-1.73504	FALSE	FALSE	TRUE
pyrF	0.134146	8.9075	FALSE	TRUE	FALSE
yciH	0.220183	17.2847	FALSE	TRUE	FALSE
osmB	0.3379	27.0946	FALSE	TRUE	FALSE
yciT	0.168	12.4025	FALSE	TRUE	FALSE
yciZ	0.206897	16.0855	FALSE	TRUE	FALSE
gmr	0.129909	8.44408	FALSE	TRUE	FALSE
ymiB	0.00952381	-15.976	TRUE	FALSE	FALSE
rnb	0.0883721	3.43363	FALSE	FALSE	TRUE
yciW	0.105496	5.6202	FALSE	TRUE	FALSE
fabI	0.00126743	-29.8064	TRUE	FALSE	FALSE
ycjD	0.127119	8.13502	FALSE	TRUE	FALSE
sapF	0.105328	5.59969	FALSE	TRUE	FALSE
sapD	0.0956697	4.39101	FALSE	TRUE	FALSE
sapC	0.109989	6.1623	FALSE	TRUE	FALSE
sapB	0.109731	6.13149	FALSE	TRUE	FALSE
sapA	0.0979319	4.67968	FALSE	TRUE	FALSE
ymjA	0.146341	10.2059	FALSE	TRUE	FALSE
puuP	0.111833	6.38156	FALSE	TRUE	FALSE
puuA	0.116279	6.90301	FALSE	TRUE	FALSE
puuD	0.115033	6.75785	FALSE	TRUE	FALSE
puuR	0.134409	8.93596	FALSE	TRUE	FALSE
puuC	0.0987903	4.78829	FALSE	TRUE	FALSE
puuB	0.112412	6.4501	FALSE	TRUE	FALSE
puuE	0.120063	7.33913	FALSE	TRUE	FALSE
pspF	0.114519	6.69785	FALSE	TRUE	FALSE
pspA	0.0807175	2.38063	FALSE	FALSE	TRUE
pspB	0.128889	8.33143	FALSE	TRUE	FALSE
pspC	0.102778	5.28637	FALSE	TRUE	FALSE
pspD	0.0765766	1.78684	FALSE	FALSE	TRUE
pspE	0.28254	22.6299	FALSE	TRUE	FALSE
ycjM	0.239286	18.9672	FALSE	TRUE	FALSE
ycjN	0.163186	11.9249	FALSE	TRUE	FALSE
ycjO	0.138322	9.35775	FALSE	TRUE	FALSE
ycjP	0.118624	7.17405	FALSE	TRUE	FALSE
ycjQ	0.106363	5.72565	FALSE	TRUE	FALSE
ycjR	0.125475	7.95155	FALSE	TRUE	FALSE
ycjS	0.13447	8.94259	FALSE	TRUE	FALSE
ycjT	0.112434	6.45266	FALSE	TRUE	FALSE
ycjU	0.115152	6.77172	FALSE	TRUE	FALSE
ycjV	0.2253	17.7399	FALSE	TRUE	FALSE
ompG	0.397351	31.6903	FALSE	TRUE	FALSE
ycjW	0.262262	20.9355	FALSE	TRUE	FALSE
ycjX	0.120887	7.43319	FALSE	TRUE	FALSE
ycjF	0.124294	7.81894	FALSE	TRUE	FALSE
tyrR	0.0888457	3.49705	FALSE	FALSE	TRUE
tpx	0.134122	8.90488	FALSE	TRUE	FALSE
ycjG	0.10766	5.88278	FALSE	TRUE	FALSE
mpaA	0.142661	9.81925	FALSE	TRUE	FALSE
ymjC	0.0942029	4.20187	FALSE	TRUE	FALSE
ymjD	0.151515	10.7423	FALSE	TRUE	FALSE
ycjY	0.191097	14.6235	FALSE	TRUE	FALSE
pgrR	0.22	17.2683	FALSE	TRUE	FALSE
mppA	0.225527	17.76	FALSE	TRUE	FALSE
ynaI	0.262597	20.9637	FALSE	TRUE	FALSE
insH1	0.399213	31.8316	FALSE	TRUE	FALSE
ynaJ	0.0891473	3.53734	FALSE	FALSE	TRUE
uspE	0.113565	6.58588	FALSE	TRUE	FALSE
fnr	0.0783533	2.04386	FALSE	FALSE	TRUE
ogt	0.0755814	1.64133	FALSE	FALSE	TRUE
abgT	0.081205	2.44936	FALSE	FALSE	TRUE
abgB	0.104426	5.4893	FALSE	TRUE	FALSE
abgA	0.122044	7.5648	FALSE	TRUE	FALSE
abgR	0.123212	7.69704	FALSE	TRUE	FALSE
smrA	0.0957447	4.40063	FALSE	TRUE	FALSE
ydaM	0.134631	8.96008	FALSE	TRUE	FALSE
ydaN	0.134146	8.9075	FALSE	TRUE	FALSE
dbpA	0.0989811	4.81235	FALSE	TRUE	FALSE
ttcA	0.121795	7.53649	FALSE	TRUE	FALSE
intR	0.211974	16.5468	FALSE	TRUE	FALSE
ydaQ	0.305556	24.5121	FALSE	TRUE	FALSE
rcbA	0.1	4.94049	FALSE	TRUE	FALSE
ralR	0.230769	18.2227	FALSE	TRUE	FALSE
recT	0.217284	17.0251	FALSE	TRUE	FALSE
recE	0.121492	7.50204	FALSE	TRUE	FALSE
racC	0.163043	11.9107	FALSE	TRUE	FALSE
ydaE	0.0292398	-7.38732	TRUE	FALSE	FALSE
kilR	0.0675676	0.424946	FALSE	FALSE	TRUE
sieB	0.177914	13.3694	FALSE	TRUE	FALSE
ydaF	0.378205	30.2289	FALSE	TRUE	FALSE
ydaG	0.207407	16.132	FALSE	TRUE	FALSE
racR	0.0125786	-13.9547	TRUE	FALSE	FALSE
ydaS	0.030303	-7.08803	TRUE	FALSE	FALSE
ydaT	0.0874704	3.31235	FALSE	FALSE	TRUE
ydaU	0.115385	6.79891	FALSE	TRUE	FALSE
ydaV	0.104418	5.48827	FALSE	TRUE	FALSE
ydaW	0.086	3.11305	FALSE	FALSE	TRUE
rzpR	0.263514	21.0411	FALSE	TRUE	FALSE
rzoR	0.301075	24.1488	FALSE	TRUE	FALSE
trkG	0.139232	9.45504	FALSE	TRUE	FALSE
ynaK	0.382576	30.5639	FALSE	TRUE	FALSE
ydaY	0.236203	18.6987	FALSE	TRUE	FALSE
tmpR	0.163987	12.0048	FALSE	TRUE	FALSE
lomR	0.105	5.55958	FALSE	TRUE	FALSE
insH1	0.139653	9.50003	FALSE	TRUE	FALSE
stfR	0.134999	8.99989	FALSE	TRUE	FALSE
tfaR	0.206597	16.0581	FALSE	TRUE	FALSE
pinR	0.19797	15.2646	FALSE	TRUE	FALSE
ynaE	0.102564	5.25994	FALSE	TRUE	FALSE
ttcC	0.0196078	-10.6015	TRUE	FALSE	FALSE
uspF	0.287356	23.0272	FALSE	TRUE	FALSE
ompN	0.251323	20.0053	FALSE	TRUE	FALSE
pfo	0.139007	9.43103	FALSE	TRUE	FALSE
ydbJ	0.168539	12.4557	FALSE	TRUE	FALSE
hslJ	0.13948	9.48152	FALSE	TRUE	FALSE
ldhA	0.139394	9.47235	FALSE	TRUE	FALSE
ydbH	0.170833	12.6811	FALSE	TRUE	FALSE
ynbE	0.317204	25.45	FALSE	TRUE	FALSE
ydbL	0.275229	22.0232	FALSE	TRUE	FALSE
feaR	0.204194	15.8383	FALSE	TRUE	FALSE
feaB	0.131333	8.60059	FALSE	TRUE	FALSE
tynA	0.136324	9.14305	FALSE	TRUE	FALSE
paaZ	0.120723	7.41453	FALSE	TRUE	FALSE
paaA	0.119355	7.258	FALSE	TRUE	FALSE
paaB	0.0798611	2.25932	FALSE	FALSE	TRUE
paaC	0.140562	9.5968	FALSE	TRUE	FALSE
paaD	0.126506	8.06676	FALSE	TRUE	FALSE
paaE	0.0971055	4.57465	FALSE	TRUE	FALSE
paaF	0.105469	5.61682	FALSE	TRUE	FALSE
paaG	0.121673	7.52264	FALSE	TRUE	FALSE
paaH	0.105042	5.56471	FALSE	TRUE	FALSE
paaI	0.172577	12.8516	FALSE	TRUE	FALSE
paaJ	0.121891	7.54735	FALSE	TRUE	FALSE
paaK	0.125571	7.96224	FALSE	TRUE	FALSE
paaX	0.123028	7.67626	FALSE	TRUE	FALSE
paaY	0.208122	16.1971	FALSE	TRUE	FALSE
ynbG	0	-172.162	TRUE	FALSE	FALSE
ydbA	0.26703	21.3372	FALSE	TRUE	FALSE
insD1	0.431567	34.2647	FALSE	TRUE	FALSE
insC1	0.439891	34.8843	FALSE	TRUE	FALSE
insI1	0.307292	24.6524	FALSE	TRUE	FALSE
ydbC	0.191638	14.6743	FALSE	TRUE	FALSE
ydbD	0.275683	22.061	FALSE	TRUE	FALSE
ynbA	0.30363	24.3561	FALSE	TRUE	FALSE
ynbB	0.179487	13.5209	FALSE	TRUE	FALSE
ynbC	0.147327	10.3086	FALSE	TRUE	FALSE
ynbD	0.124517	7.844	FALSE	TRUE	FALSE
azoR	0.10231	5.2285	FALSE	TRUE	FALSE
hrpA	0.0837817	2.80871	FALSE	FALSE	TRUE
ydcF	0.163546	11.9608	FALSE	TRUE	FALSE
aldA	0.120139	7.34779	FALSE	TRUE	FALSE
gapC	0.0938124	4.15124	FALSE	TRUE	FALSE
cybB	0.116761	6.95891	FALSE	TRUE	FALSE
ydcA	0.137931	9.31585	FALSE	TRUE	FALSE
hokB	0.24	19.0292	FALSE	TRUE	FALSE
mokB	0.196429	15.1216	FALSE	TRUE	FALSE
trg	0.137721	9.29331	FALSE	TRUE	FALSE
ydcI	0.147186	10.294	FALSE	TRUE	FALSE
ydcJ	0.110119	6.17786	FALSE	TRUE	FALSE
opgD	0.136473	9.15919	FALSE	TRUE	FALSE
ydcH	0.106667	5.76253	FALSE	TRUE	FALSE
rimL	0.124074	7.79422	FALSE	TRUE	FALSE
ydcK	0.09684	4.54079	FALSE	TRUE	FALSE
tehA	0.138973	9.42737	FALSE	TRUE	FALSE
tehB	0.173401	12.9319	FALSE	TRUE	FALSE
ydcL	0.139013	9.43171	FALSE	TRUE	FALSE
insP	0.127315	8.15685	FALSE	TRUE	FALSE
insQ	0.113142	6.53615	FALSE	TRUE	FALSE
ydcO	0.0986395	4.76924	FALSE	TRUE	FALSE
ydcN	0.0949721	4.30125	FALSE	TRUE	FALSE
ydcP	0.105505	5.62119	FALSE	TRUE	FALSE
yncJ	0.112554	6.46686	FALSE	TRUE	FALSE
hicA	0.129944	8.44784	FALSE	TRUE	FALSE
hicB	0.0911271	3.79998	FALSE	TRUE	FALSE
ydcR	0.115849	6.85304	FALSE	TRUE	FALSE
ydcS	0.160558	11.6618	FALSE	TRUE	FALSE
ydcT	0.121302	7.48043	FALSE	TRUE	FALSE
ydcU	0.12845	8.28286	FALSE	TRUE	FALSE
ydcV	0.0955975	4.38173	FALSE	TRUE	FALSE
patD	0.105965	5.67728	FALSE	TRUE	FALSE
yncL	0.125	7.89828	FALSE	TRUE	FALSE
ydcX	0.0747126	1.51336	FALSE	FALSE	TRUE
ydcY	0.128205	8.25572	FALSE	TRUE	FALSE
ydcZ	0.1	4.94049	FALSE	TRUE	FALSE
mnaT	0.111753	6.37217	FALSE	TRUE	FALSE
curA	0.177264	13.3066	FALSE	TRUE	FALSE
mcbR	0.298799	23.9637	FALSE	TRUE	FALSE
yncD	0.168331	12.4352	FALSE	TRUE	FALSE
yncE	0.125235	7.92468	FALSE	TRUE	FALSE
ansP	0.137333	9.2517	FALSE	TRUE	FALSE
yncG	0.229773	18.1351	FALSE	TRUE	FALSE
yncH	0.0140845	-13.1174	TRUE	FALSE	FALSE
rhsE	0.275896	22.0787	FALSE	TRUE	FALSE
ydcD	0.0289855	-7.46017	TRUE	FALSE	FALSE
yncI	0.0978158	4.66495	FALSE	TRUE	FALSE
ydcC	0.242744	19.2671	FALSE	TRUE	FALSE
pptA	0.24359	19.3402	FALSE	TRUE	FALSE
yddH	0.180702	13.6375	FALSE	TRUE	FALSE
nhoA	0.115839	6.85187	FALSE	TRUE	FALSE
yddE	0.108501	5.98405	FALSE	TRUE	FALSE
narV	0.13069	8.52999	FALSE	TRUE	FALSE
narW	0.102011	5.19145	FALSE	TRUE	FALSE
narY	0.108738	6.0125	FALSE	TRUE	FALSE
narZ	0.120823	7.42593	FALSE	TRUE	FALSE
narU	0.137509	9.27057	FALSE	TRUE	FALSE
yddK	0.0457958	-3.43821	FALSE	FALSE	TRUE
yddL	0.0394265	-4.80631	TRUE	FALSE	FALSE
yddG	0.329932	26.4645	FALSE	TRUE	FALSE
fdnG	0.119094	7.22813	FALSE	TRUE	FALSE
fdnH	0.0960452	4.43918	FALSE	TRUE	FALSE
fdnI	0.088685	3.47556	FALSE	FALSE	TRUE
yddM	0.0666667	0.282759	FALSE	FALSE	TRUE
adhP	0.122651	7.63355	FALSE	TRUE	FALSE
maeA	0.130742	8.53569	FALSE	TRUE	FALSE
sra	0.123188	7.69434	FALSE	TRUE	FALSE
bdm	0.375	29.9826	FALSE	TRUE	FALSE
osmC	0.173611	12.9524	FALSE	TRUE	FALSE
ddpF	0.132686	8.74855	FALSE	TRUE	FALSE
ddpD	0.12766	8.19517	FALSE	TRUE	FALSE
ddpC	0.117057	6.9932	FALSE	TRUE	FALSE
ddpB	0.124145	7.80217	FALSE	TRUE	FALSE
ddpA	0.0876854	3.34132	FALSE	FALSE	TRUE
ddpX	0.147766	10.3544	FALSE	TRUE	FALSE
dosP	0.1075	5.8634	FALSE	TRUE	FALSE
dosC	0.232827	18.4034	FALSE	TRUE	FALSE
yddW	0.176515	13.2343	FALSE	TRUE	FALSE
gadC	0.179688	13.5401	FALSE	TRUE	FALSE
gadB	0.266952	21.3307	FALSE	TRUE	FALSE
pqqL	0.220672	17.3283	FALSE	TRUE	FALSE
yddB	0.246945	19.6295	FALSE	TRUE	FALSE
yddA	0.293594	23.539	FALSE	TRUE	FALSE
ydeM	0.17962	13.5336	FALSE	TRUE	FALSE
ydeN	0.276887	22.1612	FALSE	TRUE	FALSE
ydeO	0.114173	6.6573	FALSE	TRUE	FALSE
safA	0.0353535	-5.76901	TRUE	FALSE	FALSE
ydeP	0.170175	12.6166	FALSE	TRUE	FALSE
ydeQ	0.20765	16.1542	FALSE	TRUE	FALSE
ydeR	0.349206	27.9825	FALSE	TRUE	FALSE
ydeS	0.269303	21.528	FALSE	TRUE	FALSE
ydeT	0.241239	19.1367	FALSE	TRUE	FALSE
yneL	0.245098	19.4704	FALSE	TRUE	FALSE
hipA	0.0816327	2.50945	FALSE	FALSE	TRUE
hipB	0.0224719	-9.52991	TRUE	FALSE	FALSE
yneO	0.166823	12.2863	FALSE	TRUE	FALSE
lsrK	0.11425	6.66628	FALSE	TRUE	FALSE
lsrR	0.0765199	1.77858	FALSE	FALSE	TRUE
lsrA	0.0989583	4.80949	FALSE	TRUE	FALSE
lsrC	0.121477	7.50038	FALSE	TRUE	FALSE
lsrD	0.0976838	4.64819	FALSE	TRUE	FALSE
lsrB	0.138807	9.40969	FALSE	TRUE	FALSE
lsrF	0.208904	16.2683	FALSE	TRUE	FALSE
lsrG	0.109966	6.15954	FALSE	TRUE	FALSE
tam	0.109354	6.08644	FALSE	TRUE	FALSE
yneE	0.0939891	4.17416	FALSE	TRUE	FALSE
uxaB	0.0998623	4.92321	FALSE	TRUE	FALSE
yneF	0.0886076	3.46519	FALSE	FALSE	TRUE
yneG	0.0972222	4.58951	FALSE	TRUE	FALSE
glsB	0.10356	5.38287	FALSE	TRUE	FALSE
sad	0.0928726	4.02894	FALSE	TRUE	FALSE
yneJ	0.165533	12.1584	FALSE	TRUE	FALSE
yneK	0.130824	8.54474	FALSE	TRUE	FALSE
ydeA	0.133501	8.83738	FALSE	TRUE	FALSE
marC	0.147147	10.2899	FALSE	TRUE	FALSE
marR	0.121839	7.54151	FALSE	TRUE	FALSE
marA	0.125	7.89828	FALSE	TRUE	FALSE
marB	0.086758	3.21602	FALSE	FALSE	TRUE
eamA	0.0822222	2.592	FALSE	FALSE	TRUE
ydeE	0.203704	15.7933	FALSE	TRUE	FALSE
yneM	0.09375	4.14315	FALSE	TRUE	FALSE
dgcZ	0.338945	27.177	FALSE	TRUE	FALSE
ydeI	0.264631	21.1353	FALSE	TRUE	FALSE
ydeJ	0.283237	22.6875	FALSE	TRUE	FALSE
dcp	0.164223	12.0282	FALSE	TRUE	FALSE
ydfG	0.131191	8.58502	FALSE	TRUE	FALSE
rspR	0.062591	-0.376096	FALSE	FALSE	TRUE
ydfZ	0.132353	8.71217	FALSE	TRUE	FALSE
ydfI	0.136208	9.13059	FALSE	TRUE	FALSE
ydfJ	0.258772	20.64	FALSE	TRUE	FALSE
ydfK	0.0897436	3.61679	FALSE	TRUE	FALSE
pinQ	0.159052	11.5102	FALSE	TRUE	FALSE
tfaQ	0.211806	16.5315	FALSE	TRUE	FALSE
stfQ	0.107996	5.92323	FALSE	TRUE	FALSE
nohQ	0.0984848	4.7497	FALSE	TRUE	FALSE
ynfO	0.132479	8.7259	FALSE	TRUE	FALSE
ydfO	0.0291971	-7.39952	TRUE	FALSE	FALSE
gnsB	0.045977	-3.40135	FALSE	FALSE	TRUE
ynfN	0.0512821	-2.36458	FALSE	FALSE	TRUE
cspI	0.084507	2.90872	FALSE	FALSE	TRUE
rzpQ	0.118474	7.15679	FALSE	TRUE	FALSE
rzoQ	0.109804	6.14022	FALSE	TRUE	FALSE
rrrQ	0.132959	8.77829	FALSE	TRUE	FALSE
ydfR	0.0929487	4.03887	FALSE	TRUE	FALSE
essQ	0.162037	11.8101	FALSE	TRUE	FALSE
cspB	0.180556	13.6234	FALSE	TRUE	FALSE
cspF	0.244131	19.387	FALSE	TRUE	FALSE
quuQ	0.173971	12.9874	FALSE	TRUE	FALSE
ydfU	0.11619	6.89271	FALSE	TRUE	FALSE
rem	0.138889	9.4184	FALSE	TRUE	FALSE
hokD	0.179487	13.5209	FALSE	TRUE	FALSE
relE	0.107639	5.88017	FALSE	TRUE	FALSE
relB	0.0166667	-11.8509	TRUE	FALSE	FALSE
ydfV	0.248366	19.7517	FALSE	TRUE	FALSE
flxA	0.267267	21.3572	FALSE	TRUE	FALSE
intK	0.125683	7.97481	FALSE	TRUE	FALSE
ydfX	0.139785	9.51405	FALSE	TRUE	FALSE
dicC	0.0909091	3.77122	FALSE	TRUE	FALSE
dicA	0	-172.162	TRUE	FALSE	FALSE
ydfA	0.0961538	4.45309	FALSE	TRUE	FALSE
ydfB	0.0775194	1.92366	FALSE	FALSE	TRUE
ydfC	0.118721	7.18527	FALSE	TRUE	FALSE
dicB	0.232804	18.4014	FALSE	TRUE	FALSE
ydfD	0.234375	18.539	FALSE	TRUE	FALSE
ydfE	0.223529	17.5827	FALSE	TRUE	FALSE
insD1	0.412698	32.8506	FALSE	TRUE	FALSE
intQ	0.222798	17.5177	FALSE	TRUE	FALSE
rspB	0.205882	15.9928	FALSE	TRUE	FALSE
rspA	0.156379	11.2396	FALSE	TRUE	FALSE
ynfA	0.100917	5.05528	FALSE	TRUE	FALSE
ynfB	0.175439	13.13	FALSE	TRUE	FALSE
speG	0.31016	24.8839	FALSE	TRUE	FALSE
ynfC	0.243319	19.3168	FALSE	TRUE	FALSE
ynfD	0.199346	15.3921	FALSE	TRUE	FALSE
ynfE	0.10754	5.86825	FALSE	TRUE	FALSE
ynfF	0.106436	5.7345	FALSE	TRUE	FALSE
ynfG	0.105178	5.58133	FALSE	TRUE	FALSE
ynfH	0.115789	6.84608	FALSE	TRUE	FALSE
dmsD	0.104065	5.445	FALSE	TRUE	FALSE
clcB	0.122514	7.61804	FALSE	TRUE	FALSE
ynfK	0.130747	8.53625	FALSE	TRUE	FALSE
mlc	0.11466	6.71431	FALSE	TRUE	FALSE
ynfL	0.136465	9.15831	FALSE	TRUE	FALSE
ynfM	0.167464	12.3496	FALSE	TRUE	FALSE
asr	0.200647	15.5122	FALSE	TRUE	FALSE
ydgU	0.178571	13.4327	FALSE	TRUE	FALSE
ydgD	0.149635	10.5483	FALSE	TRUE	FALSE
mdtI	0.130303	8.48742	FALSE	TRUE	FALSE
mdtJ	0.23224	18.3519	FALSE	TRUE	FALSE
tqsA	0.142995	9.85451	FALSE	TRUE	FALSE
pntB	0.12095	7.44041	FALSE	TRUE	FALSE
pntA	0.0984997	4.75157	FALSE	TRUE	FALSE
ydgH	0.101587	5.13874	FALSE	TRUE	FALSE
ydgI	0.110629	6.23865	FALSE	TRUE	FALSE
folM	0.123098	7.68415	FALSE	TRUE	FALSE
ydgC	0.104167	5.45748	FALSE	TRUE	FALSE
rstA	0.1125	6.46047	FALSE	TRUE	FALSE
rstB	0.112135	6.41736	FALSE	TRUE	FALSE
tus	0.115054	6.76031	FALSE	TRUE	FALSE
fumC	0.114672	6.71574	FALSE	TRUE	FALSE
fumA	0.0868245	3.22504	FALSE	FALSE	TRUE
manA	0.0807823	2.38979	FALSE	FALSE	TRUE
ydgA	0.0874751	3.31298	FALSE	FALSE	TRUE
uidC	0.203002	15.7289	FALSE	TRUE	FALSE
uidB	0.166667	12.2708	FALSE	TRUE	FALSE
uidA	0.11479	6.72953	FALSE	TRUE	FALSE
uidR	0.120135	7.34738	FALSE	TRUE	FALSE
hdhA	0.278646	22.3073	FALSE	TRUE	FALSE
malI	0.127308	8.1561	FALSE	TRUE	FALSE
malX	0.107972	5.9204	FALSE	TRUE	FALSE
malY	0.110827	6.2622	FALSE	TRUE	FALSE
add	0.105788	5.65579	FALSE	TRUE	FALSE
ydgJ	0.134486	8.94436	FALSE	TRUE	FALSE
blr	0.452381	35.8098	FALSE	TRUE	FALSE
cnu	0.402778	32.1017	FALSE	TRUE	FALSE
ydgK	0.353741	28.3366	FALSE	TRUE	FALSE
rsxA	0.164948	12.1004	FALSE	TRUE	FALSE
rsxB	0.100173	4.96214	FALSE	TRUE	FALSE
rsxC	0.0985155	4.75357	FALSE	TRUE	FALSE
rsxD	0.115203	6.77773	FALSE	TRUE	FALSE
rsxG	0.115942	6.86383	FALSE	TRUE	FALSE
rsxE	0.123563	7.73665	FALSE	TRUE	FALSE
nth	0.117925	7.09348	FALSE	TRUE	FALSE
dtpA	0.135729	9.07884	FALSE	TRUE	FALSE
gstA	0.145215	10.0879	FALSE	TRUE	FALSE
pdxY	0.12963	8.41324	FALSE	TRUE	FALSE
tyrS	0	-172.162	TRUE	FALSE	FALSE
pdxH	0.0289193	-7.47921	TRUE	FALSE	FALSE
mliC	0.0818182	2.53546	FALSE	FALSE	TRUE
anmK	0.127928	8.22497	FALSE	TRUE	FALSE
slyB	0.121795	7.53649	FALSE	TRUE	FALSE
slyA	0.144828	10.0473	FALSE	TRUE	FALSE
ydhI	0.181435	13.7077	FALSE	TRUE	FALSE
ydhJ	0.109557	6.11071	FALSE	TRUE	FALSE
ydhK	0.113761	6.60889	FALSE	TRUE	FALSE
sodC	0.0842912	2.87901	FALSE	FALSE	TRUE
ydhF	0.124861	7.88264	FALSE	TRUE	FALSE
ydhL	0.0416667	-4.30799	TRUE	FALSE	FALSE
nemR	0.0883333	3.42843	FALSE	FALSE	TRUE
nemA	0.121129	7.4608	FALSE	TRUE	FALSE
gloA	0.112745	6.48939	FALSE	TRUE	FALSE
rnt	0.0262346	-8.28284	TRUE	FALSE	FALSE
lhr	0.10613	5.6973	FALSE	TRUE	FALSE
grxD	0.0775862	1.93332	FALSE	FALSE	TRUE
mepH	0.112745	6.48939	FALSE	TRUE	FALSE
sodB	0.127148	8.13827	FALSE	TRUE	FALSE
ydhP	0.123077	7.68174	FALSE	TRUE	FALSE
ynhF	0.0888889	3.50283	FALSE	FALSE	TRUE
purR	0.0906433	3.73609	FALSE	TRUE	FALSE
ydhB	0.0986066	4.76509	FALSE	TRUE	FALSE
ydhC	0.116337	6.90969	FALSE	TRUE	FALSE
cfa	0.127937	8.22601	FALSE	TRUE	FALSE
ribC	0.0186916	-10.9724	TRUE	FALSE	FALSE
mdtK	0.118632	7.17495	FALSE	TRUE	FALSE
ydhQ	0.106603	5.75481	FALSE	TRUE	FALSE
ydhR	0.0718954	1.09214	FALSE	FALSE	TRUE
ydhS	0.111526	6.34528	FALSE	TRUE	FALSE
ydhT	0.107011	5.80427	FALSE	TRUE	FALSE
ydhU	0.0992366	4.84456	FALSE	TRUE	FALSE
ydhX	0.0762332	1.73676	FALSE	FALSE	TRUE
ydhW	0.0895062	3.58519	FALSE	FALSE	TRUE
ydhV	0.126961	8.11753	FALSE	TRUE	FALSE
ydhY	0.267943	21.4139	FALSE	TRUE	FALSE
ydhZ	0.338095	27.11	FALSE	TRUE	FALSE
pykF	0.116773	6.9603	FALSE	TRUE	FALSE
lpp	0.0843882	2.89237	FALSE	FALSE	TRUE
ldtE	0.153234	10.9188	FALSE	TRUE	FALSE
sufE	0.134293	8.92337	FALSE	TRUE	FALSE
sufS	0.140049	9.5422	FALSE	TRUE	FALSE
sufD	0.127358	8.16171	FALSE	TRUE	FALSE
sufC	0.103079	5.32358	FALSE	TRUE	FALSE
sufB	0.102151	5.2087	FALSE	TRUE	FALSE
sufA	0.127371	8.16313	FALSE	TRUE	FALSE
ydiH	0.0793651	2.18871	FALSE	FALSE	TRUE
menI	0.0729927	1.25736	FALSE	FALSE	TRUE
ydiJ	0.0955185	4.37158	FALSE	TRUE	FALSE
ydiK	0.139263	9.4584	FALSE	TRUE	FALSE
ydiL	0.294118	23.5818	FALSE	TRUE	FALSE
ydiM	0.28642	22.9501	FALSE	TRUE	FALSE
ydiN	0.21406	16.7352	FALSE	TRUE	FALSE
ydiB	0.154556	11.054	FALSE	TRUE	FALSE
aroD	0.147563	10.3332	FALSE	TRUE	FALSE
ydiF	0.258772	20.64	FALSE	TRUE	FALSE
ydiO	0.174479	13.0369	FALSE	TRUE	FALSE
ydiP	0.1875	14.2847	FALSE	TRUE	FALSE
ydiQ	0.155556	11.1559	FALSE	TRUE	FALSE
ydiR	0.103301	5.35102	FALSE	TRUE	FALSE
ydiS	0.0945736	4.24982	FALSE	TRUE	FALSE
ydiT	0.0884354	3.44211	FALSE	FALSE	TRUE
fadK	0.179114	13.4849	FALSE	TRUE	FALSE
ppsA	0.143338	9.89062	FALSE	TRUE	FALSE
ppsR	0.153477	10.9437	FALSE	TRUE	FALSE
aroH	0.105062	5.56717	FALSE	TRUE	FALSE
ydiE	0.104167	5.45748	FALSE	TRUE	FALSE
ydiU	0.118998	7.21704	FALSE	TRUE	FALSE
ydiV	0.182073	13.7687	FALSE	TRUE	FALSE
nlpC	0.189247	14.4496	FALSE	TRUE	FALSE
btuD	0.109333	6.08392	FALSE	TRUE	FALSE
btuE	0.101449	5.12157	FALSE	TRUE	FALSE
btuC	0.110092	6.1746	FALSE	TRUE	FALSE
ihfA	0.0366667	-5.44993	TRUE	FALSE	FALSE
pheT	0.00167504	-27.9376	TRUE	FALSE	FALSE
pheS	0.00101626	-31.2822	TRUE	FALSE	FALSE
pheM	0	-172.162	TRUE	FALSE	FALSE
rplT	0	-172.162	TRUE	FALSE	FALSE
rpmI	0.020202	-10.3688	TRUE	FALSE	FALSE
infC	0	-172.162	TRUE	FALSE	FALSE
thrS	0.00207361	-26.502	TRUE	FALSE	FALSE
arpB	0.174027	12.9929	FALSE	TRUE	FALSE
yniD	0.175926	13.1772	FALSE	TRUE	FALSE
ydiY	0.243742	19.3533	FALSE	TRUE	FALSE
pfkB	0.15914	11.519	FALSE	TRUE	FALSE
ydiZ	0.123711	7.75335	FALSE	TRUE	FALSE
yniA	0.159117	11.5167	FALSE	TRUE	FALSE
yniB	0.20298	15.7269	FALSE	TRUE	FALSE
yniC	0.155456	11.1457	FALSE	TRUE	FALSE
ydjM	0.172589	12.8528	FALSE	TRUE	FALSE
ydjN	0.150144	10.6009	FALSE	TRUE	FALSE
ydjO	0.0808458	2.39874	FALSE	FALSE	TRUE
cedA	0.255144	20.3316	FALSE	TRUE	FALSE
katE	0.1145	6.69563	FALSE	TRUE	FALSE
chbG	0.137333	9.2517	FALSE	TRUE	FALSE
chbF	0.299335	24.0073	FALSE	TRUE	FALSE
chbR	0.231317	18.2708	FALSE	TRUE	FALSE
chbA	0.247863	19.7085	FALSE	TRUE	FALSE
chbC	0.255335	20.3478	FALSE	TRUE	FALSE
chbB	0.193146	14.8156	FALSE	TRUE	FALSE
osmE	0.188791	14.4065	FALSE	TRUE	FALSE
nadE	0.00241546	-25.4724	TRUE	FALSE	FALSE
cho	0.113739	6.60633	FALSE	TRUE	FALSE
ves	0.0902778	3.6877	FALSE	TRUE	FALSE
spy	0.187243	14.2604	FALSE	TRUE	FALSE
astE	0.186791	14.2175	FALSE	TRUE	FALSE
astB	0.106399	5.73002	FALSE	TRUE	FALSE
astD	0.102096	5.20193	FALSE	TRUE	FALSE
astA	0.0927536	4.01341	FALSE	TRUE	FALSE
astC	0.13104	8.56842	FALSE	TRUE	FALSE
xthA	0.110285	6.19765	FALSE	TRUE	FALSE
ydjX	0.253165	20.1627	FALSE	TRUE	FALSE
ydjY	0.129794	8.43131	FALSE	TRUE	FALSE
ydjZ	0.117232	7.01343	FALSE	TRUE	FALSE
ynjA	0.102004	5.19047	FALSE	TRUE	FALSE
ynjB	0.0942588	4.2091	FALSE	TRUE	FALSE
ynjC	0.128255	8.26127	FALSE	TRUE	FALSE
ynjD	0.102446	5.24537	FALSE	TRUE	FALSE
ynjE	0.112385	6.44693	FALSE	TRUE	FALSE
ynjF	0.10789	5.91053	FALSE	TRUE	FALSE
nudG	0.14951	10.5353	FALSE	TRUE	FALSE
ynjH	0.186813	14.2197	FALSE	TRUE	FALSE
gdhA	0.120536	7.39312	FALSE	TRUE	FALSE
ynjI	0.226705	17.8643	FALSE	TRUE	FALSE
topB	0.126911	8.11194	FALSE	TRUE	FALSE
selD	0.0996169	4.89239	FALSE	TRUE	FALSE
ydjA	0.119565	7.28212	FALSE	TRUE	FALSE
sppA	0.127625	8.19135	FALSE	TRUE	FALSE
ansA	0.133727	8.86189	FALSE	TRUE	FALSE
pncA	0.218069	17.0955	FALSE	TRUE	FALSE
ydjE	0.272259	21.7754	FALSE	TRUE	FALSE
ydjF	0.229249	18.0889	FALSE	TRUE	FALSE
ydjG	0.163099	11.9162	FALSE	TRUE	FALSE
ydjH	0.233122	18.4293	FALSE	TRUE	FALSE
ydjI	0.215054	16.8247	FALSE	TRUE	FALSE
ydjJ	0.255747	20.3829	FALSE	TRUE	FALSE
ydjK	0.263768	21.0626	FALSE	TRUE	FALSE
ydjL	0.108635	6.00016	FALSE	TRUE	FALSE
yeaC	0.113553	6.58452	FALSE	TRUE	FALSE
msrB	0.0869565	3.24291	FALSE	FALSE	TRUE
gapA	0.00200803	-26.7185	TRUE	FALSE	FALSE
yeaD	0.109605	6.11638	FALSE	TRUE	FALSE
yeaE	0.106433	5.73414	FALSE	TRUE	FALSE
mipA	0.141901	9.73884	FALSE	TRUE	FALSE
yeaG	0.102842	5.29435	FALSE	TRUE	FALSE
yeaH	0.142523	9.80469	FALSE	TRUE	FALSE
yeaI	0.140921	9.63497	FALSE	TRUE	FALSE
yeaJ	0.333333	26.734	FALSE	TRUE	FALSE
yeaK	0.138889	9.4184	FALSE	TRUE	FALSE
yoaI	0.152381	10.8313	FALSE	TRUE	FALSE
yeaL	0.136465	9.15831	FALSE	TRUE	FALSE
yeaM	0.160584	11.6643	FALSE	TRUE	FALSE
yeaN	0.12775	8.20517	FALSE	TRUE	FALSE
yeaO	0.12069	7.41068	FALSE	TRUE	FALSE
yoaF	0.0980392	4.69329	FALSE	TRUE	FALSE
yeaP	0.209552	16.3272	FALSE	TRUE	FALSE
yoaK	0.151515	10.7423	FALSE	TRUE	FALSE
yoaJ	0.24	19.0292	FALSE	TRUE	FALSE
yeaQ	0.236948	18.7637	FALSE	TRUE	FALSE
yoaG	0.289617	23.2131	FALSE	TRUE	FALSE
yeaR	0.325	26.0726	FALSE	TRUE	FALSE
leuE	0.242567	19.2517	FALSE	TRUE	FALSE
dmlR	0.193723	14.8695	FALSE	TRUE	FALSE
dmlA	0.153775	10.9742	FALSE	TRUE	FALSE
yeaV	0.150069	10.5932	FALSE	TRUE	FALSE
yeaW	0.103111	5.32754	FALSE	TRUE	FALSE
yeaX	0.115942	6.86383	FALSE	TRUE	FALSE
rnd	0.0744681	1.47718	FALSE	FALSE	TRUE
fadD	0.110913	6.27248	FALSE	TRUE	FALSE
yeaY	0.103093	5.32528	FALSE	TRUE	FALSE
tsaB	0.00574713	-19.541	TRUE	FALSE	FALSE
yoaA	0.121402	7.49188	FALSE	TRUE	FALSE
yoaB	0.35942	28.7785	FALSE	TRUE	FALSE
yoaC	0.393333	31.385	FALSE	TRUE	FALSE
yoaH	0.211111	16.4686	FALSE	TRUE	FALSE
pabB	0.120411	7.3789	FALSE	TRUE	FALSE
nudL	0.141623	9.70945	FALSE	TRUE	FALSE
sdaA	0.113553	6.58452	FALSE	TRUE	FALSE
yoaD	0.110069	6.17186	FALSE	TRUE	FALSE
yoaE	0.107258	5.83409	FALSE	TRUE	FALSE
manX	0.122428	7.60831	FALSE	TRUE	FALSE
manY	0.124844	7.88077	FALSE	TRUE	FALSE
manZ	0.144366	9.99889	FALSE	TRUE	FALSE
yobD	0.239651	18.999	FALSE	TRUE	FALSE
mntP	0.132275	8.70367	FALSE	TRUE	FALSE
rlmA	0.117284	7.01948	FALSE	TRUE	FALSE
cspC	0.257143	20.5016	FALSE	TRUE	FALSE
yobF	0.506944	39.797	FALSE	TRUE	FALSE
yebO	0.125	7.89828	FALSE	TRUE	FALSE
mgrB	0.0902778	3.6877	FALSE	TRUE	FALSE
yobH	0.241667	19.1738	FALSE	TRUE	FALSE
kdgR	0.147727	10.3503	FALSE	TRUE	FALSE
yebQ	0.0989811	4.81235	FALSE	TRUE	FALSE
htpX	0.0918367	3.89336	FALSE	TRUE	FALSE
prc	0.090776	3.75364	FALSE	TRUE	FALSE
proQ	0.0844063	2.89486	FALSE	FALSE	TRUE
msrC	0.136546	9.16702	FALSE	TRUE	FALSE
yebS	0.11838	7.14598	FALSE	TRUE	FALSE
yebT	0.118831	7.19782	FALSE	TRUE	FALSE
rsmF	0.1	4.94049	FALSE	TRUE	FALSE
yebV	0.122363	7.60093	FALSE	TRUE	FALSE
yebW	0.135417	9.04513	FALSE	TRUE	FALSE
pphA	0.118721	7.18527	FALSE	TRUE	FALSE
yebY	0.0877193	3.34589	FALSE	FALSE	TRUE
yebZ	0.124857	7.88221	FALSE	TRUE	FALSE
yobA	0.136	9.10814	FALSE	TRUE	FALSE
holE	0.116883	6.97308	FALSE	TRUE	FALSE
yobB	0.147641	10.3413	FALSE	TRUE	FALSE
exoX	0.117647	7.06145	FALSE	TRUE	FALSE
ptrB	0.11936	7.25854	FALSE	TRUE	FALSE
yebE	0.10303	5.31757	FALSE	TRUE	FALSE
yebF	0.0728291	1.23283	FALSE	FALSE	TRUE
yebG	0.0687285	0.606447	FALSE	FALSE	TRUE
purT	0.133164	8.80062	FALSE	TRUE	FALSE
eda	0.126168	8.02905	FALSE	TRUE	FALSE
edd	0.121965	7.55577	FALSE	TRUE	FALSE
zwf	0.053523	-1.94883	FALSE	FALSE	TRUE
yebK	0.1	4.94049	FALSE	TRUE	FALSE
pykA	0.132363	8.71329	FALSE	TRUE	FALSE
lpxM	0.0864198	3.17014	FALSE	FALSE	TRUE
mepM	0.14059	9.59971	FALSE	TRUE	FALSE
znuA	0.0975348	4.62927	FALSE	TRUE	FALSE
znuC	0.161376	11.7438	FALSE	TRUE	FALSE
znuB	0.104326	5.47699	FALSE	TRUE	FALSE
ruvB	0.0939664	4.17122	FALSE	TRUE	FALSE
ruvA	0.148693	10.4507	FALSE	TRUE	FALSE
yobI	0.030303	-7.08803	TRUE	FALSE	FALSE
yebB	0.271973	21.7515	FALSE	TRUE	FALSE
ruvC	0.126437	8.05903	FALSE	TRUE	FALSE
yebC	0.112011	6.40265	FALSE	TRUE	FALSE
nudB	0.0860927	3.12567	FALSE	FALSE	TRUE
aspS	0.00564016	-19.6716	TRUE	FALSE	FALSE
yecD	0.146384	10.2103	FALSE	TRUE	FALSE
yecE	0.156288	11.2304	FALSE	TRUE	FALSE
yecN	0.176768	13.2587	FALSE	TRUE	FALSE
cmoA	0.125	7.89828	FALSE	TRUE	FALSE
cmoB	0.124486	7.84051	FALSE	TRUE	FALSE
torZ	0.119342	7.25648	FALSE	TRUE	FALSE
torY	0.189827	14.5042	FALSE	TRUE	FALSE
cutC	0.141901	9.73884	FALSE	TRUE	FALSE
yecM	0.12522	7.923	FALSE	TRUE	FALSE
argS	0.0011534	-30.4367	TRUE	FALSE	FALSE
yecT	0.319018	25.5952	FALSE	TRUE	FALSE
flhE	0.264631	21.1353	FALSE	TRUE	FALSE
flhA	0.11063	6.23877	FALSE	TRUE	FALSE
flhB	0.116623	6.94295	FALSE	TRUE	FALSE
cheZ	0.137984	9.32159	FALSE	TRUE	FALSE
cheY	0.0871795	3.27307	FALSE	FALSE	TRUE
cheB	0.124762	7.87155	FALSE	TRUE	FALSE
cheR	0.103368	5.35925	FALSE	TRUE	FALSE
tap	0.118602	7.1715	FALSE	TRUE	FALSE
tar	0.161252	11.7313	FALSE	TRUE	FALSE
cheW	0.168651	12.4667	FALSE	TRUE	FALSE
cheA	0.117557	7.05108	FALSE	TRUE	FALSE
motB	0.12082	7.42553	FALSE	TRUE	FALSE
motA	0.088964	3.51286	FALSE	FALSE	TRUE
flhC	0.124352	7.82553	FALSE	TRUE	FALSE
flhD	0.210826	16.4428	FALSE	TRUE	FALSE
uspC	0.307692	24.6848	FALSE	TRUE	FALSE
otsA	0.183158	13.8723	FALSE	TRUE	FALSE
otsB	0.127341	8.15974	FALSE	TRUE	FALSE
araH	0.101317	5.10511	FALSE	TRUE	FALSE
araG	0.135974	9.10529	FALSE	TRUE	FALSE
araF	0.108081	5.93347	FALSE	TRUE	FALSE
ftnB	0.196429	15.1216	FALSE	TRUE	FALSE
yecJ	0.0833333	2.74664	FALSE	FALSE	TRUE
azuC	0.0689655	0.643264	FALSE	FALSE	TRUE
yecR	0.259259	20.6813	FALSE	TRUE	FALSE
ftnA	0.371486	29.7121	FALSE	TRUE	FALSE
yecH	0.145833	10.1527	FALSE	TRUE	FALSE
tyrP	0.10396	5.43214	FALSE	TRUE	FALSE
yecA	0.106607	5.75525	FALSE	TRUE	FALSE
pgsA	0	-172.162	TRUE	FALSE	FALSE
uvrC	0.121113	7.45893	FALSE	TRUE	FALSE
uvrY	0.207002	16.095	FALSE	TRUE	FALSE
yecF	0.346667	27.7837	FALSE	TRUE	FALSE
sdiA	0.284924	22.8268	FALSE	TRUE	FALSE
yecC	0.13413	8.90574	FALSE	TRUE	FALSE
yecS	0.134529	8.94903	FALSE	TRUE	FALSE
dcyD	0.122594	7.62708	FALSE	TRUE	FALSE
fliY	0.151061	10.6956	FALSE	TRUE	FALSE
fliZ	0.155797	11.1804	FALSE	TRUE	FALSE
fliA	0.170833	12.6811	FALSE	TRUE	FALSE
fliC	0.181697	13.7328	FALSE	TRUE	FALSE
fliD	0.134328	8.92725	FALSE	TRUE	FALSE
fliS	0.184915	14.0396	FALSE	TRUE	FALSE
fliT	0.150273	10.6143	FALSE	TRUE	FALSE
amyA	0.16129	11.7352	FALSE	TRUE	FALSE
yedD	0.157005	11.3031	FALSE	TRUE	FALSE
yedE	0.147595	10.3366	FALSE	TRUE	FALSE
yedF	0.166667	12.2708	FALSE	TRUE	FALSE
yedK	0.139013	9.43171	FALSE	TRUE	FALSE
yedL	0.29375	23.5517	FALSE	TRUE	FALSE
yedN	0.0408889	-4.47873	TRUE	FALSE	FALSE
intG	0.407407	32.4517	FALSE	TRUE	FALSE
fliE	0.165079	12.1134	FALSE	TRUE	FALSE
fliF	0.119349	7.25733	FALSE	TRUE	FALSE
fliG	0.0943775	4.22447	FALSE	TRUE	FALSE
fliH	0.151383	10.7287	FALSE	TRUE	FALSE
fliI	0.13901	9.43137	FALSE	TRUE	FALSE
fliJ	0.11036	6.20664	FALSE	TRUE	FALSE
fliK	0.14273	9.82657	FALSE	TRUE	FALSE
fliL	0.126882	8.10864	FALSE	TRUE	FALSE
fliM	0.128358	8.27268	FALSE	TRUE	FALSE
fliN	0.118357	7.14338	FALSE	TRUE	FALSE
fliO	0.15847	11.4514	FALSE	TRUE	FALSE
fliP	0.162602	11.8665	FALSE	TRUE	FALSE
fliQ	0.162963	11.9026	FALSE	TRUE	FALSE
fliR	0.221374	17.3909	FALSE	TRUE	FALSE
rcsA	0.200321	15.482	FALSE	TRUE	FALSE
dsrB	0.375661	30.0335	FALSE	TRUE	FALSE
yodD	0.171053	12.7026	FALSE	TRUE	FALSE
yedP	0.127451	8.17199	FALSE	TRUE	FALSE
yedQ	0.140413	9.58093	FALSE	TRUE	FALSE
yodC	0.136612	9.17412	FALSE	TRUE	FALSE
yedI	0.137255	9.24327	FALSE	TRUE	FALSE
yedA	0.128122	8.24646	FALSE	TRUE	FALSE
vsr	0.11465	6.71309	FALSE	TRUE	FALSE
dcm	0.111346	6.32387	FALSE	TRUE	FALSE
yedJ	0.091954	3.90875	FALSE	TRUE	FALSE
yedR	0.254098	20.2424	FALSE	TRUE	FALSE
yedS	0.227806	17.9616	FALSE	TRUE	FALSE
hchA	0.302817	24.2902	FALSE	TRUE	FALSE
yedV	0.198675	15.33	FALSE	TRUE	FALSE
yedW	0.346726	27.7883	FALSE	TRUE	FALSE
hiuH	0.292271	23.4306	FALSE	TRUE	FALSE
yedY	0.168159	12.4182	FALSE	TRUE	FALSE
yedZ	0.199686	15.4234	FALSE	TRUE	FALSE
zinT	0.187404	14.2756	FALSE	TRUE	FALSE
yodB	0.348399	27.9193	FALSE	TRUE	FALSE
mtfA	0.140351	9.57432	FALSE	TRUE	FALSE
yeeJ	0.177759	13.3544	FALSE	TRUE	FALSE
yeeL	0.198481	15.3119	FALSE	TRUE	FALSE
shiA	0.174639	13.0524	FALSE	TRUE	FALSE
amn	0.210997	16.4583	FALSE	TRUE	FALSE
yeeN	0.214784	16.8004	FALSE	TRUE	FALSE
yeeO	0.200941	15.5393	FALSE	TRUE	FALSE
cbl	0.168244	12.4266	FALSE	TRUE	FALSE
nac	0.173203	12.9126	FALSE	TRUE	FALSE
ldtA	0.165059	12.1114	FALSE	TRUE	FALSE
cobT	0.143519	9.90969	FALSE	TRUE	FALSE
cobS	0.126344	8.04869	FALSE	TRUE	FALSE
cobU	0.190476	14.5652	FALSE	TRUE	FALSE
yeeH	0.126437	8.05903	FALSE	TRUE	FALSE
insH1	0.316618	25.4029	FALSE	TRUE	FALSE
yoeG	0.237828	18.8403	FALSE	TRUE	FALSE
yoeH	0.371069	29.6799	FALSE	TRUE	FALSE
yoeA	0.200393	15.4887	FALSE	TRUE	FALSE
insD1	0.42936	34.0999	FALSE	TRUE	FALSE
insC1	0.423497	33.6615	FALSE	TRUE	FALSE
yeeP	0.177536	13.3329	FALSE	TRUE	FALSE
flu	0.16859	12.4607	FALSE	TRUE	FALSE
yeeR	0.127202	8.14425	FALSE	TRUE	FALSE
yeeS	0.176734	13.2554	FALSE	TRUE	FALSE
yeeT	0.157658	11.3692	FALSE	TRUE	FALSE
cbeA	0.197832	15.2519	FALSE	TRUE	FALSE
cbtA	0.186667	14.2058	FALSE	TRUE	FALSE
yeeW	0.166667	12.2708	FALSE	TRUE	FALSE
yoeD	0.186047	14.1471	FALSE	TRUE	FALSE
yoeF	0.209677	16.3386	FALSE	TRUE	FALSE
yeeX	0.109091	6.05487	FALSE	TRUE	FALSE
yeeA	0.146364	10.2083	FALSE	TRUE	FALSE
sbmC	0.128692	8.30964	FALSE	TRUE	FALSE
dacD	0.151671	10.7583	FALSE	TRUE	FALSE
sbcB	0.168067	12.4092	FALSE	TRUE	FALSE
yeeD	0.135965	9.10435	FALSE	TRUE	FALSE
yeeE	0.220963	17.3543	FALSE	TRUE	FALSE
plaP	0.147903	10.3686	FALSE	TRUE	FALSE
yoeI	0.126984	8.12005	FALSE	TRUE	FALSE
yeeY	0.0752688	1.59539	FALSE	FALSE	TRUE
yeeZ	0.152727	10.8669	FALSE	TRUE	FALSE
yoeB	0.152941	10.8888	FALSE	TRUE	FALSE
yefM	0.0753968	1.61421	FALSE	FALSE	TRUE
[truncated: 2,315 more rows]
