# Supplementary material for: The Essential Genome of Escherichia coli K-12
Source: mBio. 2018 Feb 20;9(1):e02096-17. doi: 10.1128/mBio.02096-17 (PMC5821084; doi:10.1128/mBio.02096-17)
Supplement: TABLE S4 [file mbo001183726st4.xlsx]

## Sheet: Table_S4_Essential genes identi
Table S4. Essentiality classification for genes following outgrowth in LB
Gene	Insertion Index Score	Log Likelihood Ratio	Essential	Non-essential	Unclear
thrL	0.242424	54.6264	FALSE	TRUE	FALSE
thrA	0.149817	32.6426	FALSE	TRUE	FALSE
thrB	0.177921	39.3898	FALSE	TRUE	FALSE
thrC	0.149184	32.4896	FALSE	TRUE	FALSE
yaaX	0.161616	35.486	FALSE	TRUE	FALSE
yaaA	0.146718	31.8929	FALSE	TRUE	FALSE
yaaJ	0.15304	33.4209	FALSE	TRUE	FALSE
talB	0.191824	42.6991	FALSE	TRUE	FALSE
mog	0.159864	35.0648	FALSE	TRUE	FALSE
satP	0.190476	42.379	FALSE	TRUE	FALSE
yaaW	0.163866	36.0262	FALSE	TRUE	FALSE
yaaI	0.187654	41.7083	FALSE	TRUE	FALSE
dnaK	0.0166927	-3.36318	FALSE	FALSE	TRUE
dnaJ	0.146773	31.9061	FALSE	TRUE	FALSE
insL1	0.226415	50.8696	FALSE	TRUE	FALSE
mokC	0.347619	79.0525	FALSE	TRUE	FALSE
hokC	0.261438	59.0717	FALSE	TRUE	FALSE
nhaA	0.143959	31.2242	FALSE	TRUE	FALSE
nhaR	0.189845	42.2291	FALSE	TRUE	FALSE
insB1	0.31746	72.0865	FALSE	TRUE	FALSE
insA	0.253623	57.2467	FALSE	TRUE	FALSE
rpsT	0	-173.552	TRUE	FALSE	FALSE
yaaY	0.0502283	7.31543	FALSE	TRUE	FALSE
ribF	0.00318471	-11.2191	TRUE	FALSE	FALSE
ileS	0.00141995	-13.9783	TRUE	FALSE	FALSE
lspA	0.00606061	-8.69444	TRUE	FALSE	FALSE
fkpB	0.0911111	18.1431	FALSE	TRUE	FALSE
ispH	0.00105152	-14.9405	TRUE	FALSE	FALSE
rihC	0.145355	31.5627	FALSE	TRUE	FALSE
dapB	0.00121655	-14.4766	TRUE	FALSE	FALSE
carA	0.120975	25.6084	FALSE	TRUE	FALSE
carB	0.149907	32.6643	FALSE	TRUE	FALSE
caiF	0.439394	100.128	FALSE	TRUE	FALSE
caiE	0.167513	36.901	FALSE	TRUE	FALSE
caiD	0.187023	41.5582	FALSE	TRUE	FALSE
caiC	0.189833	42.2261	FALSE	TRUE	FALSE
caiB	0.147783	32.1507	FALSE	TRUE	FALSE
caiA	0.139983	30.2588	FALSE	TRUE	FALSE
caiT	0.19802	44.1687	FALSE	TRUE	FALSE
fixA	0.199741	44.5763	FALSE	TRUE	FALSE
fixB	0.125265	26.6637	FALSE	TRUE	FALSE
fixC	0.115773	24.324	FALSE	TRUE	FALSE
fixX	0.149306	32.5189	FALSE	TRUE	FALSE
yaaU	0.134384	28.8955	FALSE	TRUE	FALSE
kefF	0.167608	36.9239	FALSE	TRUE	FALSE
kefC	0.129898	27.7993	FALSE	TRUE	FALSE
folA	0	-173.552	TRUE	FALSE	FALSE
apaH	0.111507	23.2661	FALSE	TRUE	FALSE
apaG	0.206349	46.1399	FALSE	TRUE	FALSE
rsmA	0.100973	20.6352	FALSE	TRUE	FALSE
pdxA	0.165657	36.456	FALSE	TRUE	FALSE
surA	0.10101	20.6445	FALSE	TRUE	FALSE
lptD	0.00339703	-10.9828	TRUE	FALSE	FALSE
djlA	0.1875	41.6717	FALSE	TRUE	FALSE
yabP	0.459727	104.777	FALSE	TRUE	FALSE
rluA	0.195455	43.5606	FALSE	TRUE	FALSE
rapA	0.164087	36.0793	FALSE	TRUE	FALSE
polB	0.140731	30.4407	FALSE	TRUE	FALSE
araD	0.154867	33.8617	FALSE	TRUE	FALSE
araC	0.129693	27.7491	FALSE	TRUE	FALSE
yabI	0.139869	30.2312	FALSE	TRUE	FALSE
thiQ	0.144492	31.3535	FALSE	TRUE	FALSE
thiP	0.160149	35.1333	FALSE	TRUE	FALSE
thiB	0.13313	28.5893	FALSE	TRUE	FALSE
sgrR	0.144324	31.3127	FALSE	TRUE	FALSE
sgrT	0.151515	33.0528	FALSE	TRUE	FALSE
setA	0.185751	41.2555	FALSE	TRUE	FALSE
leuD	0.136964	29.5242	FALSE	TRUE	FALSE
leuC	0.131335	28.1507	FALSE	TRUE	FALSE
leuB	0.161172	35.3793	FALSE	TRUE	FALSE
leuA	0.180025	39.8919	FALSE	TRUE	FALSE
leuL	0.609195	138.808	FALSE	TRUE	FALSE
leuO	0.473016	107.813	FALSE	TRUE	FALSE
ilvI	0.198261	44.2258	FALSE	TRUE	FALSE
ilvH	0.148374	32.2936	FALSE	TRUE	FALSE
cra	0.136318	29.367	FALSE	TRUE	FALSE
mraZ	0.0958606	19.3471	FALSE	TRUE	FALSE
rsmH	0.0552017	8.697	FALSE	TRUE	FALSE
ftsL	0.0273224	0.442309	FALSE	FALSE	TRUE
ftsI	0.00452745	-9.88977	TRUE	FALSE	FALSE
murE	0.000672043	-16.3368	TRUE	FALSE	FALSE
murF	0.00441501	-9.98845	TRUE	FALSE	FALSE
mraY	0.00277008	-11.72	TRUE	FALSE	FALSE
murD	0.00455581	-9.86517	TRUE	FALSE	FALSE
ftsW	0.00883534	-6.9733	TRUE	FALSE	FALSE
murG	0.00280899	-11.6704	TRUE	FALSE	FALSE
murC	0.00338753	-10.9931	TRUE	FALSE	FALSE
ddlB	0.0673181	11.9703	FALSE	TRUE	FALSE
ftsQ	0.0144404	-4.28833	TRUE	FALSE	FALSE
ftsA	0.0023753	-12.2583	TRUE	FALSE	FALSE
ftsZ	0.00260417	-11.9378	TRUE	FALSE	FALSE
lpxC	0.00217865	-12.5552	TRUE	FALSE	FALSE
secM	0.0487329	6.89465	FALSE	TRUE	FALSE
secA	0.00849963	-7.1614	TRUE	FALSE	FALSE
mutT	0.120513	25.4945	FALSE	TRUE	FALSE
yacG	0.0808081	15.5025	FALSE	TRUE	FALSE
zapD	0.142473	30.8638	FALSE	TRUE	FALSE
coaE	0.00966184	-6.52761	TRUE	FALSE	FALSE
guaC	0.137931	29.7597	FALSE	TRUE	FALSE
hofC	0.159601	35.0015	FALSE	TRUE	FALSE
hofB	0.145022	31.4819	FALSE	TRUE	FALSE
ppdD	0.14966	32.6046	FALSE	TRUE	FALSE
nadC	0.143177	31.0345	FALSE	TRUE	FALSE
ampD	0.168478	37.1323	FALSE	TRUE	FALSE
ampE	0.167251	36.8384	FALSE	TRUE	FALSE
aroP	0.187773	41.7365	FALSE	TRUE	FALSE
pdhR	0.0562091	8.97382	FALSE	TRUE	FALSE
aceE	0.0131381	-4.85463	TRUE	FALSE	FALSE
aceF	0.0132065	-4.82421	TRUE	FALSE	FALSE
lpd	0.00210526	-12.6719	TRUE	FALSE	FALSE
yacH	0.159655	35.0145	FALSE	TRUE	FALSE
acnB	0.0350269	2.88194	FALSE	FALSE	TRUE
yacL	0.192837	42.9397	FALSE	TRUE	FALSE
speD	0.169811	37.4516	FALSE	TRUE	FALSE
speE	0.149942	32.6728	FALSE	TRUE	FALSE
yacC	0.126437	26.9512	FALSE	TRUE	FALSE
cueO	0.141199	30.5544	FALSE	TRUE	FALSE
gcd	0.161857	35.5439	FALSE	TRUE	FALSE
hpt	0.121043	25.6251	FALSE	TRUE	FALSE
can	0.00452489	-9.892	TRUE	FALSE	FALSE
yadG	0.10356	21.284	FALSE	TRUE	FALSE
yadH	0.141375	30.5971	FALSE	TRUE	FALSE
yadI	0.15873	34.792	FALSE	TRUE	FALSE
yadE	0.143089	31.0133	FALSE	TRUE	FALSE
panD	0.11811	24.9017	FALSE	TRUE	FALSE
yadD	0.156146	34.1699	FALSE	TRUE	FALSE
panC	0.131455	28.1802	FALSE	TRUE	FALSE
panB	0.142138	30.7825	FALSE	TRUE	FALSE
yadC	0.36481	83.0131	FALSE	TRUE	FALSE
yadK	0.355109	80.7789	FALSE	TRUE	FALSE
yadL	0.424092	96.6244	FALSE	TRUE	FALSE
yadM	0.398246	90.698	FALSE	TRUE	FALSE
htrE	0.434565	99.0225	FALSE	TRUE	FALSE
yadV	0.369771	84.1547	FALSE	TRUE	FALSE
yadN	0.423932	96.5876	FALSE	TRUE	FALSE
folK	0.0229167	-1.05179	FALSE	FALSE	TRUE
pcnB	0.0951359	19.1639	FALSE	TRUE	FALSE
gluQ	0.135922	29.2705	FALSE	TRUE	FALSE
dksA	0.0811404	15.5883	FALSE	TRUE	FALSE
sfsA	0.165957	36.5281	FALSE	TRUE	FALSE
ligT	0.13371	28.7309	FALSE	TRUE	FALSE
hrpB	0.137449	29.6423	FALSE	TRUE	FALSE
mrcB	0.134122	28.8315	FALSE	TRUE	FALSE
fhuA	0.156863	34.3425	FALSE	TRUE	FALSE
fhuC	0.135338	29.1281	FALSE	TRUE	FALSE
fhuD	0.147026	31.9674	FALSE	TRUE	FALSE
fhuB	0.128593	27.4798	FALSE	TRUE	FALSE
hemL	0.00468384	-9.7555	TRUE	FALSE	FALSE
clcA	0.170183	37.5405	FALSE	TRUE	FALSE
erpA	0.0115942	-5.564	TRUE	FALSE	FALSE
yadS	0.136218	29.3425	FALSE	TRUE	FALSE
btuF	0.126092	26.8667	FALSE	TRUE	FALSE
mtn	0.0286123	0.86406	FALSE	FALSE	TRUE
dgt	0.320158	72.7107	FALSE	TRUE	FALSE
degP	0.165614	36.4458	FALSE	TRUE	FALSE
cdaR	0.145941	31.7047	FALSE	TRUE	FALSE
yaeH	0.126615	26.9949	FALSE	TRUE	FALSE
yaeI	0.142681	30.9143	FALSE	TRUE	FALSE
dapD	0.00606061	-8.69444	TRUE	FALSE	FALSE
glnD	0.0441452	5.58567	FALSE	TRUE	FALSE
map	0.00754717	-7.72131	TRUE	FALSE	FALSE
rpsB	0.00137741	-14.0769	TRUE	FALSE	FALSE
tsf	0.00117371	-14.5912	TRUE	FALSE	FALSE
pyrH	0	-173.552	TRUE	FALSE	FALSE
frr	0.00179211	-13.2135	TRUE	FALSE	FALSE
dxr	0.00334169	-11.0432	TRUE	FALSE	FALSE
ispU	0.00524934	-9.29582	TRUE	FALSE	FALSE
cdsA	0.00466201	-9.77405	TRUE	FALSE	FALSE
rseP	0.0022173	-12.4951	TRUE	FALSE	FALSE
bamA	0	-173.552	TRUE	FALSE	FALSE
skp	0.0699588	12.6697	FALSE	TRUE	FALSE
lpxD	0.00194932	-12.9321	TRUE	FALSE	FALSE
fabZ	0.00219298	-12.5328	TRUE	FALSE	FALSE
lpxA	0.00126743	-14.3452	TRUE	FALSE	FALSE
lpxB	0.00348129	-10.8922	TRUE	FALSE	FALSE
rnhB	0.0502513	7.32186	FALSE	TRUE	FALSE
dnaE	0.000861326	-15.5675	TRUE	FALSE	FALSE
accA	0	-173.552	TRUE	FALSE	FALSE
ldcC	0.128852	27.5431	FALSE	TRUE	FALSE
yaeR	0.110256	22.9553	FALSE	TRUE	FALSE
tilS	0.00538876	-9.18803	TRUE	FALSE	FALSE
rof	0.133333	28.639	FALSE	TRUE	FALSE
yaeP	0.0746269	13.8961	FALSE	TRUE	FALSE
yaeQ	0.130037	27.8332	FALSE	TRUE	FALSE
arfB	0.160757	35.2794	FALSE	TRUE	FALSE
nlpE	0.151899	33.1455	FALSE	TRUE	FALSE
yaeF	0.168485	37.1339	FALSE	TRUE	FALSE
proS	0.00232693	-12.3293	TRUE	FALSE	FALSE
tsaA	0.149718	32.6185	FALSE	TRUE	FALSE
rcsF	0.195062	43.4674	FALSE	TRUE	FALSE
metQ	0.147059	31.9753	FALSE	TRUE	FALSE
metI	0.200306	44.7102	FALSE	TRUE	FALSE
metN	0.164729	36.2334	FALSE	TRUE	FALSE
gmhB	0.0399306	4.3553	FALSE	TRUE	FALSE
dkgB	0.0982587	19.9523	FALSE	TRUE	FALSE
yafC	0.0863388	16.9252	FALSE	TRUE	FALSE
yafD	0.129838	27.7845	FALSE	TRUE	FALSE
yafE	0.133013	28.5607	FALSE	TRUE	FALSE
mltD	0.100074	20.4091	FALSE	TRUE	FALSE
gloB	0.0859788	16.833	FALSE	TRUE	FALSE
yafS	0.100968	20.6339	FALSE	TRUE	FALSE
rnhA	0.0320513	1.96069	FALSE	FALSE	TRUE
dnaQ	0.0245902	-0.473455	FALSE	FALSE	TRUE
yafT	0.223919	50.2825	FALSE	TRUE	FALSE
ykfM	0.0104167	-6.13947	TRUE	FALSE	FALSE
yafU	0.176471	39.0437	FALSE	TRUE	FALSE
yafF	0.21978	49.3085	FALSE	TRUE	FALSE
yafV	0.141375	30.5971	FALSE	TRUE	FALSE
ivy	0.154008	33.6546	FALSE	TRUE	FALSE
fadE	0.108793	22.5912	FALSE	TRUE	FALSE
gmhA	0.0138169	-4.5562	TRUE	FALSE	FALSE
yafJ	0.109375	22.736	FALSE	TRUE	FALSE
yafK	0.14305	31.0037	FALSE	TRUE	FALSE
yafQ	0.197133	43.9584	FALSE	TRUE	FALSE
dinJ	0.226054	50.7847	FALSE	TRUE	FALSE
yafL	0.113333	23.7195	FALSE	TRUE	FALSE
rayT	0.144578	31.3744	FALSE	TRUE	FALSE
lfhA	0.11617	24.4223	FALSE	TRUE	FALSE
lafU	0.121693	25.7853	FALSE	TRUE	FALSE
dinB	0.131629	28.2226	FALSE	TRUE	FALSE
yafN	0.0714286	13.0572	FALSE	TRUE	FALSE
yafO	0.298246	67.6349	FALSE	TRUE	FALSE
yafP	0.229581	51.6136	FALSE	TRUE	FALSE
ykfJ	0.357488	81.327	FALSE	TRUE	FALSE
prfH	0.149701	32.6144	FALSE	TRUE	FALSE
pepD	0.1262	26.8932	FALSE	TRUE	FALSE
gpt	0.119826	25.3251	FALSE	TRUE	FALSE
frsA	0.159036	34.8657	FALSE	TRUE	FALSE
crl	0.243781	54.9442	FALSE	TRUE	FALSE
phoE	0.322917	73.3487	FALSE	TRUE	FALSE
proB	0.134964	29.0368	FALSE	TRUE	FALSE
proA	0.139553	30.1544	FALSE	TRUE	FALSE
ykfN	0.0952381	19.1897	FALSE	TRUE	FALSE
ykfI	0.146199	31.7671	FALSE	TRUE	FALSE
yafW	0.18239	40.4554	FALSE	TRUE	FALSE
ykfH	0.166667	36.6982	FALSE	TRUE	FALSE
ykfG	0.163522	35.9438	FALSE	TRUE	FALSE
yafX	0.1939	43.1918	FALSE	TRUE	FALSE
ykfF	0.170833	37.6962	FALSE	TRUE	FALSE
ykfB	0.217949	48.8771	FALSE	TRUE	FALSE
yafY	0.15991	35.0758	FALSE	TRUE	FALSE
ykfL	0.121622	25.7677	FALSE	TRUE	FALSE
ykfK	0.145833	31.6786	FALSE	TRUE	FALSE
yafZ	0.155718	34.0667	FALSE	TRUE	FALSE
ykfA	0.189815	42.2219	FALSE	TRUE	FALSE
perR	0.157718	34.5485	FALSE	TRUE	FALSE
insN	0.160819	35.2943	FALSE	TRUE	FALSE
insI1	0.207465	46.4036	FALSE	TRUE	FALSE
ykfC	0.151625	33.0793	FALSE	TRUE	FALSE
insH1	0.382498	87.0812	FALSE	TRUE	FALSE
mmuP	0.123932	26.336	FALSE	TRUE	FALSE
mmuM	0.12433	26.434	FALSE	TRUE	FALSE
afuC	0.146132	31.7509	FALSE	TRUE	FALSE
afuB	0.12069	25.5381	FALSE	TRUE	FALSE
insB1	0.263889	59.6436	FALSE	TRUE	FALSE
insA	0.242754	54.7036	FALSE	TRUE	FALSE
insI1	0.287356	65.1067	FALSE	TRUE	FALSE
insX	0.164659	36.2166	FALSE	TRUE	FALSE
yagB	0.220065	49.3755	FALSE	TRUE	FALSE
yagA	0.160173	35.1391	FALSE	TRUE	FALSE
yagE	0.106711	22.0718	FALSE	TRUE	FALSE
yagF	0.131098	28.0927	FALSE	TRUE	FALSE
yagG	0.154013	33.6557	FALSE	TRUE	FALSE
yagH	0.142148	30.7848	FALSE	TRUE	FALSE
yagI	0.156785	34.3238	FALSE	TRUE	FALSE
argF	0.123383	26.2012	FALSE	TRUE	FALSE
ykgS	0.117073	24.6455	FALSE	TRUE	FALSE
insB1	0.269841	61.0313	FALSE	TRUE	FALSE
insA	0.23913	53.8546	FALSE	TRUE	FALSE
yagJ	0.175121	38.7213	FALSE	TRUE	FALSE
yagK	0.451356	102.864	FALSE	TRUE	FALSE
yagL	0.296137	67.1457	FALSE	TRUE	FALSE
yagM	0.156725	34.3094	FALSE	TRUE	FALSE
yagN	0.21542	48.281	FALSE	TRUE	FALSE
intF	0.129193	27.6268	FALSE	TRUE	FALSE
yagP	0.141593	30.65	FALSE	TRUE	FALSE
ykgT	0.179487	39.7635	FALSE	TRUE	FALSE
paoD	0.147335	32.0423	FALSE	TRUE	FALSE
paoC	0.126876	27.0589	FALSE	TRUE	FALSE
paoB	0.138976	30.014	FALSE	TRUE	FALSE
paoA	0.166667	36.6982	FALSE	TRUE	FALSE
yagU	0.393496	89.6077	FALSE	TRUE	FALSE
ykgJ	0.418182	95.2702	FALSE	TRUE	FALSE
ecpE	0.150492	32.8057	FALSE	TRUE	FALSE
ecpD	0.141119	30.535	FALSE	TRUE	FALSE
ecpC	0.145289	31.5467	FALSE	TRUE	FALSE
ecpB	0.140508	30.3865	FALSE	TRUE	FALSE
ecpA	0.243197	54.8075	FALSE	TRUE	FALSE
ecpR	0.160745	35.2765	FALSE	TRUE	FALSE
ykgL	0.267544	60.4959	FALSE	TRUE	FALSE
ykgO	0.148936	32.4296	FALSE	TRUE	FALSE
ykgM	0.166667	36.6982	FALSE	TRUE	FALSE
ykgR	0.0588235	9.68786	FALSE	TRUE	FALSE
ykgP	0.233333	52.4948	FALSE	TRUE	FALSE
eaeH	0.248853	56.1314	FALSE	TRUE	FALSE
insE1	0.25	56.3996	FALSE	TRUE	FALSE
insF1	0.320646	72.8235	FALSE	TRUE	FALSE
ykgA	0.252924	57.0833	FALSE	TRUE	FALSE
ykgQ	0.131783	28.2603	FALSE	TRUE	FALSE
rclC	0.3367	76.5333	FALSE	TRUE	FALSE
rclB	0.105485	21.7657	FALSE	TRUE	FALSE
rclA	0.350679	79.7579	FALSE	TRUE	FALSE
rclR	0.31462	71.4292	FALSE	TRUE	FALSE
ykgE	0.279167	63.2026	FALSE	TRUE	FALSE
ykgF	0.136555	29.4246	FALSE	TRUE	FALSE
ykgG	0.183908	40.817	FALSE	TRUE	FALSE
ykgH	0.0717489	13.1414	FALSE	TRUE	FALSE
betA	0.150808	32.882	FALSE	TRUE	FALSE
betB	0.118805	25.0733	FALSE	TRUE	FALSE
betI	0.132653	28.4729	FALSE	TRUE	FALSE
betT	0.161259	35.4001	FALSE	TRUE	FALSE
yahA	0.408632	93.0809	FALSE	TRUE	FALSE
yahB	0.275456	62.3389	FALSE	TRUE	FALSE
yahC	0.186747	41.4926	FALSE	TRUE	FALSE
yahD	0.254125	57.3641	FALSE	TRUE	FALSE
yahE	0.318287	72.2778	FALSE	TRUE	FALSE
yahF	0.124677	26.5192	FALSE	TRUE	FALSE
yahG	0.105708	21.8214	FALSE	TRUE	FALSE
yahI	0.111462	23.2549	FALSE	TRUE	FALSE
yahJ	0.138829	29.9782	FALSE	TRUE	FALSE
yahK	0.19619	43.7351	FALSE	TRUE	FALSE
yahL	0.194853	43.4179	FALSE	TRUE	FALSE
yahM	0.215447	48.2875	FALSE	TRUE	FALSE
yahN	0.260417	58.8334	FALSE	TRUE	FALSE
yahO	0.15942	34.9581	FALSE	TRUE	FALSE
prpR	0.111531	23.2722	FALSE	TRUE	FALSE
prpB	0.105499	21.7693	FALSE	TRUE	FALSE
prpC	0.111111	23.1678	FALSE	TRUE	FALSE
prpD	0.114325	23.9654	FALSE	TRUE	FALSE
prpE	0.112878	23.6065	FALSE	TRUE	FALSE
codB	0.116667	24.545	FALSE	TRUE	FALSE
codA	0.129283	27.6489	FALSE	TRUE	FALSE
cynR	0.0966667	19.5507	FALSE	TRUE	FALSE
cynT	0.10303	21.1513	FALSE	TRUE	FALSE
cynS	0.101911	20.8706	FALSE	TRUE	FALSE
cynX	0.168831	37.2169	FALSE	TRUE	FALSE
lacA	0.369281	84.042	FALSE	TRUE	FALSE
lacY	0.335726	76.3083	FALSE	TRUE	FALSE
lacZ	0.187556	41.6849	FALSE	TRUE	FALSE
lacI	0.131117	28.0975	FALSE	TRUE	FALSE
mhpR	0.116307	24.456	FALSE	TRUE	FALSE
mhpA	0.123724	26.2849	FALSE	TRUE	FALSE
mhpB	0.11746	24.7412	FALSE	TRUE	FALSE
mhpC	0.0884354	17.4613	FALSE	TRUE	FALSE
mhpD	0.123457	26.2193	FALSE	TRUE	FALSE
mhpF	0.114616	24.0375	FALSE	TRUE	FALSE
mhpE	0.0956608	19.2966	FALSE	TRUE	FALSE
mhpT	0.105611	21.797	FALSE	TRUE	FALSE
yaiL	0.161111	35.3646	FALSE	TRUE	FALSE
frmB	0.145084	31.497	FALSE	TRUE	FALSE
frmA	0.124324	26.4325	FALSE	TRUE	FALSE
frmR	0.115942	24.3658	FALSE	TRUE	FALSE
yaiO	0.301034	68.2815	FALSE	TRUE	FALSE
yaiX	0.34384	78.1808	FALSE	TRUE	FALSE
insC1	0.42623	97.1139	FALSE	TRUE	FALSE
insD1	0.401766	91.5059	FALSE	TRUE	FALSE
yaiP	0.345029	78.4552	FALSE	TRUE	FALSE
yaiS	0.195341	43.5335	FALSE	TRUE	FALSE
tauA	0.173416	38.314	FALSE	TRUE	FALSE
tauB	0.101562	20.7832	FALSE	TRUE	FALSE
tauC	0.114734	24.0668	FALSE	TRUE	FALSE
tauD	0.122066	25.877	FALSE	TRUE	FALSE
hemB	0.00923077	-6.75714	TRUE	FALSE	FALSE
yaiT	0.326797	74.2458	FALSE	TRUE	FALSE
insF1	0.324106	73.6237	FALSE	TRUE	FALSE
insE1	0.263333	59.514	FALSE	TRUE	FALSE
yaiV	0.213141	47.7436	FALSE	TRUE	FALSE
ampH	0.25734	58.1151	FALSE	TRUE	FALSE
sbmA	0.144963	31.4677	FALSE	TRUE	FALSE
yaiW	0.124201	26.4022	FALSE	TRUE	FALSE
yaiY	0.0873786	17.1913	FALSE	TRUE	FALSE
yaiZ	0.169014	37.2607	FALSE	TRUE	FALSE
ddlA	0.126027	26.8508	FALSE	TRUE	FALSE
iraP	0.455939	103.911	FALSE	TRUE	FALSE
phoA	0.190678	42.4269	FALSE	TRUE	FALSE
psiF	0.158879	34.8277	FALSE	TRUE	FALSE
yaiC	0.145161	31.5157	FALSE	TRUE	FALSE
proC	0.0814815	15.6764	FALSE	TRUE	FALSE
yaiI	0.12854	27.4669	FALSE	TRUE	FALSE
aroL	0.106667	22.0608	FALSE	TRUE	FALSE
yaiA	0.197917	44.1442	FALSE	TRUE	FALSE
aroM	0.174041	38.4634	FALSE	TRUE	FALSE
yaiE	0.340351	77.3759	FALSE	TRUE	FALSE
ykiA	0.491228	111.97	FALSE	TRUE	FALSE
rdgC	0.134868	29.0136	FALSE	TRUE	FALSE
mak	0.151815	33.1253	FALSE	TRUE	FALSE
araJ	0.275105	62.2574	FALSE	TRUE	FALSE
sbcC	0.119161	25.1612	FALSE	TRUE	FALSE
sbcD	0.147963	32.1943	FALSE	TRUE	FALSE
phoB	0.149275	32.5116	FALSE	TRUE	FALSE
phoR	0.131173	28.1111	FALSE	TRUE	FALSE
brnQ	0.138636	29.9314	FALSE	TRUE	FALSE
proY	0.134643	28.9587	FALSE	TRUE	FALSE
malZ	0.144904	31.4533	FALSE	TRUE	FALSE
acpH	0.0704467	12.7985	FALSE	TRUE	FALSE
queA	0.103641	21.3044	FALSE	TRUE	FALSE
tgt	0.111702	23.3147	FALSE	TRUE	FALSE
yajC	0.0750751	14.0132	FALSE	TRUE	FALSE
secD	0.0135281	-4.68226	TRUE	FALSE	FALSE
secF	0.0185185	-2.65338	FALSE	FALSE	TRUE
yajD	0.126437	26.9512	FALSE	TRUE	FALSE
tsx	0.155932	34.1183	FALSE	TRUE	FALSE
yajI	0.12037	25.4594	FALSE	TRUE	FALSE
nrdR	0.0333333	2.36045	FALSE	FALSE	TRUE
ribD	0.00452899	-9.88844	TRUE	FALSE	FALSE
ribE	0	-173.552	TRUE	FALSE	FALSE
nusB	0.0142857	-4.35427	TRUE	FALSE	FALSE
thiL	0.00204499	-12.7705	TRUE	FALSE	FALSE
pgpA	0.0944123	18.9808	FALSE	TRUE	FALSE
yajO	0.100513	20.5195	FALSE	TRUE	FALSE
dxs	0.00161031	-13.5674	TRUE	FALSE	FALSE
ispA	0.00444444	-9.96244	TRUE	FALSE	FALSE
xseB	0.0493827	7.07782	FALSE	TRUE	FALSE
thiI	0.10283	21.101	FALSE	TRUE	FALSE
yajL	0.103215	21.1976	FALSE	TRUE	FALSE
panE	0.120614	25.5195	FALSE	TRUE	FALSE
yajQ	0.0833333	16.1537	FALSE	TRUE	FALSE
yajR	0.104029	21.4015	FALSE	TRUE	FALSE
cyoE	0.0965208	19.5139	FALSE	TRUE	FALSE
cyoD	0.127273	27.1562	FALSE	TRUE	FALSE
cyoC	0.108943	22.6284	FALSE	TRUE	FALSE
cyoB	0.0963855	19.4797	FALSE	TRUE	FALSE
cyoA	0.158228	34.6712	FALSE	TRUE	FALSE
ampG	0.163279	35.8854	FALSE	TRUE	FALSE
yajG	0.151986	33.1666	FALSE	TRUE	FALSE
bolA	0.185535	41.2041	FALSE	TRUE	FALSE
tig	0.111624	23.2953	FALSE	TRUE	FALSE
clpP	0.0849359	16.5655	FALSE	TRUE	FALSE
clpX	0.0847059	16.5065	FALSE	TRUE	FALSE
lon	0.0641189	11.1169	FALSE	TRUE	FALSE
hupB	0.153846	33.6154	FALSE	TRUE	FALSE
ppiD	0.136218	29.3425	FALSE	TRUE	FALSE
ybaV	0.174731	38.6283	FALSE	TRUE	FALSE
fadM	0.14787	32.1716	FALSE	TRUE	FALSE
queC	0.0948276	19.0859	FALSE	TRUE	FALSE
ybaE	0.129924	27.8055	FALSE	TRUE	FALSE
cof	0.103785	21.3404	FALSE	TRUE	FALSE
ybaO	0.148148	32.239	FALSE	TRUE	FALSE
mdlA	0.121263	25.6795	FALSE	TRUE	FALSE
mdlB	0.121212	25.6668	FALSE	TRUE	FALSE
glnK	0.0648968	11.325	FALSE	TRUE	FALSE
amtB	0.104895	21.6182	FALSE	TRUE	FALSE
tesB	0.0952381	19.1897	FALSE	TRUE	FALSE
ybaY	0.129145	27.6149	FALSE	TRUE	FALSE
ybaZ	0.102564	21.0345	FALSE	TRUE	FALSE
ybaA	0.101695	20.8164	FALSE	TRUE	FALSE
ylaB	0.197292	43.9962	FALSE	TRUE	FALSE
ylaC	0.138004	29.7776	FALSE	TRUE	FALSE
maa	0.271739	61.4735	FALSE	TRUE	FALSE
hha	0.200913	44.854	FALSE	TRUE	FALSE
tomB	0.336	76.3716	FALSE	TRUE	FALSE
acrB	0.134603	28.9489	FALSE	TRUE	FALSE
acrA	0.135678	29.211	FALSE	TRUE	FALSE
acrR	0.274691	62.161	FALSE	TRUE	FALSE
mscK	0.128457	27.4464	FALSE	TRUE	FALSE
ybaM	0.0864198	16.9459	FALSE	TRUE	FALSE
priC	0.142045	30.7599	FALSE	TRUE	FALSE
ybaN	0.12963	27.7336	FALSE	TRUE	FALSE
apt	0.11413	23.9172	FALSE	TRUE	FALSE
dnaX	0.0015528	-13.6867	TRUE	FALSE	FALSE
ybaB	0.115152	24.1701	FALSE	TRUE	FALSE
recR	0.123762	26.2944	FALSE	TRUE	FALSE
htpG	0.119467	25.2366	FALSE	TRUE	FALSE
adk	0.00310078	-11.316	TRUE	FALSE	FALSE
hemH	0.00311526	-11.2991	TRUE	FALSE	FALSE
aes	0.11875	25.0597	FALSE	TRUE	FALSE
gsk	0.121839	25.8212	FALSE	TRUE	FALSE
ybaL	0.138939	30.0049	FALSE	TRUE	FALSE
fsr	0.10647	22.0117	FALSE	TRUE	FALSE
ushA	0.104053	21.4075	FALSE	TRUE	FALSE
ybaK	0.08125	15.6166	FALSE	TRUE	FALSE
ybaP	0.127044	27.1001	FALSE	TRUE	FALSE
ybaQ	0.119883	25.3393	FALSE	TRUE	FALSE
copA	0.12016	25.4075	FALSE	TRUE	FALSE
glsA	0.128617	27.4857	FALSE	TRUE	FALSE
ybaT	0.123743	26.2897	FALSE	TRUE	FALSE
cueR	0.129902	27.8003	FALSE	TRUE	FALSE
ybbJ	0.115468	24.2486	FALSE	TRUE	FALSE
qmcA	0.154684	33.8175	FALSE	TRUE	FALSE
fetA	0.269912	61.0477	FALSE	TRUE	FALSE
fetB	0.282051	63.8736	FALSE	TRUE	FALSE
ybbN	0.120468	25.4834	FALSE	TRUE	FALSE
ybbO	0.11358	23.7808	FALSE	TRUE	FALSE
tesA	0.106858	22.1086	FALSE	TRUE	FALSE
ybbA	0.138282	29.8453	FALSE	TRUE	FALSE
ybbP	0.133333	28.639	FALSE	TRUE	FALSE
rhsD	0.184069	40.8553	FALSE	TRUE	FALSE
ybbC	0.0623306	10.6367	FALSE	TRUE	FALSE
rhsH	0.261299	59.0394	FALSE	TRUE	FALSE
ybbD	0.0610998	10.3048	FALSE	TRUE	FALSE
ylbI	0.516129	117.647	FALSE	TRUE	FALSE
ylbG	0.130024	27.83	FALSE	TRUE	FALSE
mnmH	0.118721	25.0527	FALSE	TRUE	FALSE
allS	0.0809061	15.5278	FALSE	TRUE	FALSE
allA	0.0931677	18.6654	FALSE	TRUE	FALSE
allR	0.127451	27.1999	FALSE	TRUE	FALSE
gcl	0.178451	39.5164	FALSE	TRUE	FALSE
hyi	0.221364	49.6814	FALSE	TRUE	FALSE
glxR	0.262799	59.3892	FALSE	TRUE	FALSE
ybbW	0.282474	63.9719	FALSE	TRUE	FALSE
allB	0.128488	27.4539	FALSE	TRUE	FALSE
ybbY	0.242704	54.6918	FALSE	TRUE	FALSE
glxK	0.167539	36.9073	FALSE	TRUE	FALSE
allE	0.35369	80.4519	FALSE	TRUE	FALSE
allC	0.293689	66.5775	FALSE	TRUE	FALSE
allD	0.228571	51.3765	FALSE	TRUE	FALSE
fdrA	0.121703	25.7876	FALSE	TRUE	FALSE
ylbE	0.111111	23.1678	FALSE	TRUE	FALSE
ylbF	0.134804	28.9978	FALSE	TRUE	FALSE
ybcF	0.105145	21.6808	FALSE	TRUE	FALSE
purK	0.11236	23.4779	FALSE	TRUE	FALSE
purE	0.1	20.3906	FALSE	TRUE	FALSE
lpxH	0.00414938	-10.2293	TRUE	FALSE	FALSE
ppiB	0.0363636	3.28865	FALSE	FALSE	TRUE
cysS	0	-173.552	TRUE	FALSE	FALSE
ybcI	0.118774	25.0656	FALSE	TRUE	FALSE
ybcJ	0.112676	23.5565	FALSE	TRUE	FALSE
folD	0.00576701	-8.90519	TRUE	FALSE	FALSE
sfmA	0.222836	50.0278	FALSE	TRUE	FALSE
sfmC	0.285714	64.7251	FALSE	TRUE	FALSE
sfmD	0.299155	67.8459	FALSE	TRUE	FALSE
sfmH	0.220528	49.4847	FALSE	TRUE	FALSE
sfmF	0.244186	55.039	FALSE	TRUE	FALSE
sfmZ	0.151659	33.0875	FALSE	TRUE	FALSE
intD	0.150344	32.7698	FALSE	TRUE	FALSE
xisD	0.148649	32.36	FALSE	TRUE	FALSE
exoD	0.143369	31.0812	FALSE	TRUE	FALSE
peaD	0.141026	30.5123	FALSE	TRUE	FALSE
renD	0.320261	72.7346	FALSE	TRUE	FALSE
insE1	0.263333	59.514	FALSE	TRUE	FALSE
insF1	0.313725	71.2221	FALSE	TRUE	FALSE
emrE	0.333333	75.7558	FALSE	TRUE	FALSE
ybcK	0.0392927	4.16641	FALSE	TRUE	FALSE
ybcL	0.367754	83.6906	FALSE	TRUE	FALSE
ybcM	0.204261	45.6461	FALSE	TRUE	FALSE
ylcH	0.352941	80.2794	FALSE	TRUE	FALSE
ybcN	0.186404	41.4109	FALSE	TRUE	FALSE
ninE	0.181287	40.1925	FALSE	TRUE	FALSE
ybcO	0.123711	26.2819	FALSE	TRUE	FALSE
rusA	0.168044	37.0283	FALSE	TRUE	FALSE
ylcG	0.326241	74.1172	FALSE	TRUE	FALSE
quuD	0.307292	69.7321	FALSE	TRUE	FALSE
nmpC	0.269581	60.9707	FALSE	TRUE	FALSE
insH1	0.377581	85.9511	FALSE	TRUE	FALSE
essD	0.462963	105.517	FALSE	TRUE	FALSE
rrrD	0.365462	83.1631	FALSE	TRUE	FALSE
rzpD	0.333333	75.7558	FALSE	TRUE	FALSE
rzoD	0.355191	80.7979	FALSE	TRUE	FALSE
borD	0.387755	88.2893	FALSE	TRUE	FALSE
ybcV	0.0632603	10.8866	FALSE	TRUE	FALSE
ybcW	0.449275	102.388	FALSE	TRUE	FALSE
ylcI	0.220513	49.481	FALSE	TRUE	FALSE
nohD	0.139194	30.0671	FALSE	TRUE	FALSE
aaaD	0.142395	30.8447	FALSE	TRUE	FALSE
tfaD	0.143836	31.1943	FALSE	TRUE	FALSE
ybcY	0.234399	52.7448	FALSE	TRUE	FALSE
tfaX	0.382514	87.0849	FALSE	TRUE	FALSE
appY	0.0293333	1.09718	FALSE	FALSE	TRUE
ompT	0.388889	88.5497	FALSE	TRUE	FALSE
envY	0.209974	46.9961	FALSE	TRUE	FALSE
ybcH	0.103255	21.2076	FALSE	TRUE	FALSE
nfrA	0.130508	27.9485	FALSE	TRUE	FALSE
nfrB	0.124218	26.4064	FALSE	TRUE	FALSE
cusS	0.102564	21.0345	FALSE	TRUE	FALSE
cusR	0.100877	20.6111	FALSE	TRUE	FALSE
cusC	0.237991	53.5875	FALSE	TRUE	FALSE
cusF	0.429429	97.8467	FALSE	TRUE	FALSE
cusB	0.146242	31.7775	FALSE	TRUE	FALSE
cusA	0.0944656	18.9943	FALSE	TRUE	FALSE
pheP	0.123457	26.2193	FALSE	TRUE	FALSE
ybdG	0.378205	86.0946	FALSE	TRUE	FALSE
nfsB	0.146789	31.91	FALSE	TRUE	FALSE
ybdF	0.0948509	19.0918	FALSE	TRUE	FALSE
ybdJ	0.124498	26.4752	FALSE	TRUE	FALSE
ybdK	0.124218	26.4064	FALSE	TRUE	FALSE
hokE	0.222222	49.8834	FALSE	TRUE	FALSE
insL1	0.221024	49.6014	FALSE	TRUE	FALSE
entD	0.111111	23.1678	FALSE	TRUE	FALSE
fepA	0.115573	24.2745	FALSE	TRUE	FALSE
fes	0.0731505	13.5095	FALSE	TRUE	FALSE
ybdZ	0.127854	27.2987	FALSE	TRUE	FALSE
entF	0.121329	25.6957	FALSE	TRUE	FALSE
fepE	0.207231	46.3483	FALSE	TRUE	FALSE
fepC	0.0539216	8.34385	FALSE	TRUE	FALSE
fepG	0.0574018	9.30031	FALSE	TRUE	FALSE
fepD	0.0587065	9.65601	FALSE	TRUE	FALSE
entS	0.108713	22.5711	FALSE	TRUE	FALSE
fepB	0.0564263	9.03337	FALSE	TRUE	FALSE
entC	0.102891	21.1164	FALSE	TRUE	FALSE
entE	0.105525	21.7755	FALSE	TRUE	FALSE
entB	0.0885781	17.4977	FALSE	TRUE	FALSE
entA	0.104418	21.4987	FALSE	TRUE	FALSE
entH	0.120773	25.5586	FALSE	TRUE	FALSE
cstA	0.126306	26.9191	FALSE	TRUE	FALSE
ybdD	0.0454545	5.96223	FALSE	TRUE	FALSE
ybdH	0.10652	22.0241	FALSE	TRUE	FALSE
ybdL	0.111972	23.3818	FALSE	TRUE	FALSE
ybdM	0.133333	28.639	FALSE	TRUE	FALSE
ybdN	0.162981	35.8139	FALSE	TRUE	FALSE
ybdO	0.0952381	19.1897	FALSE	TRUE	FALSE
dsbG	0.175368	38.7804	FALSE	TRUE	FALSE
ahpC	0.0620567	10.563	FALSE	TRUE	FALSE
ahpF	0.11175	23.3265	FALSE	TRUE	FALSE
uspG	0.184149	40.8744	FALSE	TRUE	FALSE
ybdR	0.175141	38.7262	FALSE	TRUE	FALSE
rnk	0.116788	24.5751	FALSE	TRUE	FALSE
rna	0.0954151	19.2345	FALSE	TRUE	FALSE
citT	0.120219	25.422	FALSE	TRUE	FALSE
citG	0.110353	22.9792	FALSE	TRUE	FALSE
citX	0.115942	24.3658	FALSE	TRUE	FALSE
citF	0.112851	23.5998	FALSE	TRUE	FALSE
citE	0.10121	20.6947	FALSE	TRUE	FALSE
citD	0.13468	28.9676	FALSE	TRUE	FALSE
citC	0.15203	33.1772	FALSE	TRUE	FALSE
citA	0.161543	35.4684	FALSE	TRUE	FALSE
citB	0.214391	48.0384	FALSE	TRUE	FALSE
dcuC	0.184704	41.0065	FALSE	TRUE	FALSE
pagP	0.190731	42.4395	FALSE	TRUE	FALSE
cspE	0.0571429	9.22953	FALSE	TRUE	FALSE
flc	0.0494792	7.10496	FALSE	TRUE	FALSE
ybeM	0.0887199	17.5339	FALSE	TRUE	FALSE
tatE	0.112745	23.5736	FALSE	TRUE	FALSE
lipA	0.00517598	-9.35336	TRUE	FALSE	FALSE
ybeF	0.213836	47.9077	FALSE	TRUE	FALSE
lipB	0.0389408	4.06186	FALSE	TRUE	FALSE
ybeD	0	-173.552	TRUE	FALSE	FALSE
dacA	0.0808581	15.5154	FALSE	TRUE	FALSE
rlpA	0.0918274	18.3251	FALSE	TRUE	FALSE
mrdB	0.000898473	-15.4355	TRUE	FALSE	FALSE
mrdA	0.00315457	-11.2536	TRUE	FALSE	FALSE
rlmH	0.0598291	9.96092	FALSE	TRUE	FALSE
rsfS	0.0786164	14.935	FALSE	TRUE	FALSE
cobC	0.111111	23.1678	FALSE	TRUE	FALSE
nadD	0.00778816	-7.57565	TRUE	FALSE	FALSE
holA	0.0106589	-6.01828	TRUE	FALSE	FALSE
lptE	0.00515464	-9.37022	TRUE	FALSE	FALSE
leuS	0.000387147	-18.0164	TRUE	FALSE	FALSE
ybeL	0.118012	24.8776	FALSE	TRUE	FALSE
ybeQ	0.201431	44.9767	FALSE	TRUE	FALSE
ybeR	0.258475	58.38	FALSE	TRUE	FALSE
djlB	0.267507	60.4873	FALSE	TRUE	FALSE
ybeT	0.291892	66.1602	FALSE	TRUE	FALSE
ybeU	0.210452	47.109	FALSE	TRUE	FALSE
djlC	0.134298	28.8743	FALSE	TRUE	FALSE
hscC	0.1538	33.6043	FALSE	TRUE	FALSE
rihA	0.17735	39.2538	FALSE	TRUE	FALSE
gltL	0.0936639	18.7912	FALSE	TRUE	FALSE
gltK	0.0992593	20.2043	FALSE	TRUE	FALSE
gltJ	0.0985155	20.017	FALSE	TRUE	FALSE
gltI	0.0836084	16.2244	FALSE	TRUE	FALSE
insH1	0.376598	85.725	FALSE	TRUE	FALSE
lnt	0.00909682	-6.82974	TRUE	FALSE	FALSE
ybeX	0.0796359	15.1993	FALSE	TRUE	FALSE
ybeY	0.00854701	-7.13459	TRUE	FALSE	FALSE
ybeZ	0.0653218	11.4386	FALSE	TRUE	FALSE
miaB	0.130526	27.953	FALSE	TRUE	FALSE
ubiF	0.00935374	-6.69103	TRUE	FALSE	FALSE
asnB	0.122523	25.9895	FALSE	TRUE	FALSE
umpH	0.102258	20.9576	FALSE	TRUE	FALSE
nagC	0.0999181	20.37	FALSE	TRUE	FALSE
nagA	0.0870322	17.1027	FALSE	TRUE	FALSE
nagB	0.0848939	16.5547	FALSE	TRUE	FALSE
nagE	0.126348	26.9295	FALSE	TRUE	FALSE
glnS	0.0024024	-12.219	TRUE	FALSE	FALSE
chiP	0.122246	25.9214	FALSE	TRUE	FALSE
chiQ	0.119266	25.1871	FALSE	TRUE	FALSE
fur	0.064877	11.3197	FALSE	TRUE	FALSE
uof	0.091954	18.3573	FALSE	TRUE	FALSE
fldA	0	-173.552	TRUE	FALSE	FALSE
ybfE	0.0986395	20.0482	FALSE	TRUE	FALSE
ybfF	0.10719	22.1913	FALSE	TRUE	FALSE
seqA	0.010989	-5.85556	TRUE	FALSE	FALSE
pgm	0.0329068	2.22794	FALSE	FALSE	TRUE
ybfP	0.325253	73.8887	FALSE	TRUE	FALSE
ybfG	0.344086	78.2377	FALSE	TRUE	FALSE
ybfI	0.44	100.266	FALSE	TRUE	FALSE
potE	0.174242	38.5115	FALSE	TRUE	FALSE
speF	0.144156	31.2721	FALSE	TRUE	FALSE
ybfK	0.317829	72.172	FALSE	TRUE	FALSE
kdpE	0.165192	36.3445	FALSE	TRUE	FALSE
kdpD	0.103166	21.1852	FALSE	TRUE	FALSE
kdpC	0.113438	23.7455	FALSE	TRUE	FALSE
kdpB	0.109322	22.7227	FALSE	TRUE	FALSE
kdpA	0.108124	22.4244	FALSE	TRUE	FALSE
kdpF	0.177778	39.3557	FALSE	TRUE	FALSE
ybfA	0.10628	21.9643	FALSE	TRUE	FALSE
rhsC	0.183596	40.7426	FALSE	TRUE	FALSE
ybfB	0.0275229	0.508289	FALSE	FALSE	TRUE
rhsO	0.294543	66.7757	FALSE	TRUE	FALSE
ybfC	0.0473684	6.50828	FALSE	TRUE	FALSE
ybfQ	0.0333333	2.36045	FALSE	FALSE	TRUE
ybfL	0.0967458	19.5707	FALSE	TRUE	FALSE
ybfD	0.127297	27.1621	FALSE	TRUE	FALSE
ybgA	0.135294	29.1174	FALSE	TRUE	FALSE
phr	0.106413	21.9975	FALSE	TRUE	FALSE
dtpD	0.12753	27.2194	FALSE	TRUE	FALSE
ybgI	0.0913978	18.216	FALSE	TRUE	FALSE
ybgJ	0.111111	23.1678	FALSE	TRUE	FALSE
ybgK	0.101822	20.8483	FALSE	TRUE	FALSE
ybgL	0.0761905	14.3042	FALSE	TRUE	FALSE
nei	0.0909091	18.0917	FALSE	TRUE	FALSE
abrB	0.114613	24.0368	FALSE	TRUE	FALSE
ybgO	0.145951	31.7071	FALSE	TRUE	FALSE
ybgP	0.108368	22.4851	FALSE	TRUE	FALSE
ybgQ	0.161765	35.5217	FALSE	TRUE	FALSE
ybgD	0.426808	97.2463	FALSE	TRUE	FALSE
gltA	0.119159	25.1606	FALSE	TRUE	FALSE
sdhC	0.0410256	4.67787	FALSE	TRUE	FALSE
sdhD	0.0603448	10.1007	FALSE	TRUE	FALSE
sdhA	0.0628183	10.7679	FALSE	TRUE	FALSE
sdhB	0.0613668	10.3769	FALSE	TRUE	FALSE
sucA	0.0153462	-3.90882	TRUE	FALSE	FALSE
sucB	0.0139573	-4.49539	TRUE	FALSE	FALSE
sucC	0.0736932	13.6518	FALSE	TRUE	FALSE
sucD	0.0850575	16.5967	FALSE	TRUE	FALSE
mngR	0.112033	23.3969	FALSE	TRUE	FALSE
mngA	0.0950936	19.1532	FALSE	TRUE	FALSE
mngB	0.183371	40.6892	FALSE	TRUE	FALSE
cydA	0.00828553	-7.28373	TRUE	FALSE	FALSE
cydB	0.00526316	-9.28505	TRUE	FALSE	FALSE
cydX	0.0263158	0.10867	FALSE	FALSE	TRUE
ybgE	0.0714286	13.0572	FALSE	TRUE	FALSE
ybgC	0.0938272	18.8325	FALSE	TRUE	FALSE
tolQ	0.044733	5.75505	FALSE	TRUE	FALSE
tolR	0.0769231	14.495	FALSE	TRUE	FALSE
tolA	0.0371248	3.51846	FALSE	FALSE	TRUE
tolB	0.0711524	12.9845	FALSE	TRUE	FALSE
pal	0.0651341	11.3885	FALSE	TRUE	FALSE
ybgF	0.0909091	18.0917	FALSE	TRUE	FALSE
nadA	0.0909962	18.1138	FALSE	TRUE	FALSE
pnuC	0.129167	27.6203	FALSE	TRUE	FALSE
zitB	0.123142	26.1419	FALSE	TRUE	FALSE
ybgS	0.173228	38.2691	FALSE	TRUE	FALSE
aroG	0.0835707	16.2147	FALSE	TRUE	FALSE
gpmA	0.0982736	19.956	FALSE	TRUE	FALSE
galM	0.107589	22.2909	FALSE	TRUE	FALSE
galK	0.0905135	17.991	FALSE	TRUE	FALSE
galT	0.103152	21.1818	FALSE	TRUE	FALSE
galE	0.0855457	16.722	FALSE	TRUE	FALSE
modF	0.0997963	20.3394	FALSE	TRUE	FALSE
modE	0.110266	22.9577	FALSE	TRUE	FALSE
acrZ	0.08	15.2935	FALSE	TRUE	FALSE
modA	0.0878553	17.3131	FALSE	TRUE	FALSE
modB	0.1	20.3906	FALSE	TRUE	FALSE
modC	0.0802644	15.3619	FALSE	TRUE	FALSE
ybhA	0.107448	22.2558	FALSE	TRUE	FALSE
pgl	0.0742972	13.8099	FALSE	TRUE	FALSE
ybhD	0.122642	26.0187	FALSE	TRUE	FALSE
ybhH	0.287749	65.198	FALSE	TRUE	FALSE
ybhI	0.300558	68.1712	FALSE	TRUE	FALSE
ybhJ	0.141468	30.6196	FALSE	TRUE	FALSE
ybhC	0.140966	30.4977	FALSE	TRUE	FALSE
ybhB	0.111111	23.1678	FALSE	TRUE	FALSE
bioA	0.104651	21.5571	FALSE	TRUE	FALSE
bioB	0.0999039	20.3665	FALSE	TRUE	FALSE
bioF	0.0943723	18.9706	FALSE	TRUE	FALSE
bioC	0.126984	27.0855	FALSE	TRUE	FALSE
bioD	0.120944	25.6008	FALSE	TRUE	FALSE
uvrB	0.0949555	19.1182	FALSE	TRUE	FALSE
ybhK	0.0957096	19.309	FALSE	TRUE	FALSE
moaA	0.10101	20.6445	FALSE	TRUE	FALSE
moaB	0.0994152	20.2435	FALSE	TRUE	FALSE
moaC	0.0884774	17.472	FALSE	TRUE	FALSE
moaD	0.0894309	17.7152	FALSE	TRUE	FALSE
moaE	0.112583	23.5333	FALSE	TRUE	FALSE
ybhL	0.188652	41.9456	FALSE	TRUE	FALSE
ybhM	0.17507	38.7092	FALSE	TRUE	FALSE
ybhN	0.125392	26.6947	FALSE	TRUE	FALSE
clsB	0.0933977	18.7237	FALSE	TRUE	FALSE
ybhP	0.0905512	18.0006	FALSE	TRUE	FALSE
ybhQ	0.107056	22.158	FALSE	TRUE	FALSE
ybhR	0.0894309	17.7152	FALSE	TRUE	FALSE
ybhS	0.0934744	18.7431	FALSE	TRUE	FALSE
ybhF	0.102476	21.0122	FALSE	TRUE	FALSE
ybhG	0.108108	22.4204	FALSE	TRUE	FALSE
ybiH	0.104167	21.4359	FALSE	TRUE	FALSE
rhlE	0.109158	22.6818	FALSE	TRUE	FALSE
ybiA	0.068323	12.237	FALSE	TRUE	FALSE
dinG	0.0813575	15.6444	FALSE	TRUE	FALSE
ybiB	0.0913811	18.2117	FALSE	TRUE	FALSE
ybiC	0.0883978	17.4517	FALSE	TRUE	FALSE
ybiJ	0.0574713	9.31928	FALSE	TRUE	FALSE
ybiI	0.093633	18.7833	FALSE	TRUE	FALSE
ybiX	0.100295	20.4648	FALSE	TRUE	FALSE
fiu	0.0941743	18.9205	FALSE	TRUE	FALSE
mcbA	0.091954	18.3573	FALSE	TRUE	FALSE
rlmF	0.100324	20.472	FALSE	TRUE	FALSE
ybiO	0.089398	17.7069	FALSE	TRUE	FALSE
glnQ	0.0940526	18.8897	FALSE	TRUE	FALSE
glnP	0.110606	23.0423	FALSE	TRUE	FALSE
glnH	0.0843373	16.4118	FALSE	TRUE	FALSE
dps	0.144841	31.4382	FALSE	TRUE	FALSE
rhtA	0.14527	31.5421	FALSE	TRUE	FALSE
ompX	0.122093	25.8838	FALSE	TRUE	FALSE
ybiP	0.126263	26.9085	FALSE	TRUE	FALSE
mntS	0.116279	24.4491	FALSE	TRUE	FALSE
mntR	0.0769231	14.495	FALSE	TRUE	FALSE
ybiR	0.115282	24.2023	FALSE	TRUE	FALSE
ldtB	0.116178	24.4242	FALSE	TRUE	FALSE
ybiT	0.0853735	16.6778	FALSE	TRUE	FALSE
ybiU	0.118483	24.9939	FALSE	TRUE	FALSE
ybiV	0.0943627	18.9682	FALSE	TRUE	FALSE
ybiW	0.109741	22.8271	FALSE	TRUE	FALSE
ybiY	0.126667	27.0076	FALSE	TRUE	FALSE
fsaA	0.104072	21.4123	FALSE	TRUE	FALSE
moeB	0.108	22.3934	FALSE	TRUE	FALSE
moeA	0.0978964	19.861	FALSE	TRUE	FALSE
iaaA	0.100414	20.4947	FALSE	TRUE	FALSE
gsiA	0.099359	20.2294	FALSE	TRUE	FALSE
gsiB	0.103314	21.2224	FALSE	TRUE	FALSE
gsiC	0.108578	22.5374	FALSE	TRUE	FALSE
gsiD	0.133772	28.746	FALSE	TRUE	FALSE
yliE	0.186888	41.5261	FALSE	TRUE	FALSE
yliF	0.24605	55.4753	FALSE	TRUE	FALSE
rimO	0.11463	24.0411	FALSE	TRUE	FALSE
bssR	0.114583	24.0294	FALSE	TRUE	FALSE
yliI	0.0905018	17.988	FALSE	TRUE	FALSE
gstB	0.113238	23.6958	FALSE	TRUE	FALSE
dacC	0.103907	21.3709	FALSE	TRUE	FALSE
deoR	0.0777339	14.7059	FALSE	TRUE	FALSE
ybjG	0.102178	20.9375	FALSE	TRUE	FALSE
mdfA	0.0932685	18.6909	FALSE	TRUE	FALSE
ybjH	0.115789	24.328	FALSE	TRUE	FALSE
ybjI	0.133578	28.6988	FALSE	TRUE	FALSE
ybjJ	0.0976013	19.7866	FALSE	TRUE	FALSE
rcdA	0.115456	24.2455	FALSE	TRUE	FALSE
ybjL	0.134638	28.9574	FALSE	TRUE	FALSE
ybjM	0.137566	29.6709	FALSE	TRUE	FALSE
grxA	0.139535	30.1499	FALSE	TRUE	FALSE
ybjC	0.121528	25.7446	FALSE	TRUE	FALSE
nfsA	0.13278	28.5039	FALSE	TRUE	FALSE
rimK	0.0963455	19.4696	FALSE	TRUE	FALSE
ybjN	0.0712788	13.0178	FALSE	TRUE	FALSE
potF	0.0799641	15.2842	FALSE	TRUE	FALSE
potG	0.107584	22.2896	FALSE	TRUE	FALSE
potH	0.072327	13.2934	FALSE	TRUE	FALSE
potI	0.070922	12.9238	FALSE	TRUE	FALSE
ybjO	0.124744	26.5357	FALSE	TRUE	FALSE
rlmC	0.0939716	18.8691	FALSE	TRUE	FALSE
artJ	0.0724044	13.3137	FALSE	TRUE	FALSE
artM	0.13154	28.2008	FALSE	TRUE	FALSE
artQ	0.0990237	20.145	FALSE	TRUE	FALSE
artI	0.10929	22.7147	FALSE	TRUE	FALSE
artP	0.115226	24.1886	FALSE	TRUE	FALSE
ybjP	0.131783	28.2603	FALSE	TRUE	FALSE
ybjQ	0.0802469	15.3574	FALSE	TRUE	FALSE
amiD	0.0938628	18.8416	FALSE	TRUE	FALSE
ybjS	0.122288	25.9317	FALSE	TRUE	FALSE
ybjT	0.100629	20.5487	FALSE	TRUE	FALSE
ltaE	0.120758	25.5551	FALSE	TRUE	FALSE
poxB	0.101803	20.8436	FALSE	TRUE	FALSE
hcr	0.101135	20.6759	FALSE	TRUE	FALSE
hcp	0.0913491	18.2036	FALSE	TRUE	FALSE
ybjE	0.206667	46.2149	FALSE	TRUE	FALSE
aqpZ	0.143678	31.1561	FALSE	TRUE	FALSE
ybjD	0.0994575	20.2542	FALSE	TRUE	FALSE
ybjX	0.11279	23.5846	FALSE	TRUE	FALSE
macA	0.0851254	16.6142	FALSE	TRUE	FALSE
macB	0.0909091	18.0917	FALSE	TRUE	FALSE
cspD	0.124444	26.462	FALSE	TRUE	FALSE
clpS	0.0965732	19.5271	FALSE	TRUE	FALSE
clpA	0.0966184	19.5385	FALSE	TRUE	FALSE
infA	0.00456621	-9.85618	TRUE	FALSE	FALSE
aat	0.10922	22.6973	FALSE	TRUE	FALSE
cydC	0.0191638	-2.40966	FALSE	FALSE	TRUE
cydD	0.0107527	-5.97177	TRUE	FALSE	FALSE
trxB	0.0465839	6.28503	FALSE	TRUE	FALSE
lrp	0.111111	23.1678	FALSE	TRUE	FALSE
ftsK	0.0295739	1.17457	FALSE	FALSE	TRUE
lolA	0.00326797	-11.1249	TRUE	FALSE	FALSE
rarA	0.0811012	15.5782	FALSE	TRUE	FALSE
serS	0.000773395	-15.9026	TRUE	FALSE	FALSE
dmsA	0.0760736	14.2737	FALSE	TRUE	FALSE
dmsB	0.0598706	9.97217	FALSE	TRUE	FALSE
dmsC	0.106481	22.0146	FALSE	TRUE	FALSE
ycaC	0.0526316	7.9863	FALSE	TRUE	FALSE
ycaD	0.111401	23.2399	FALSE	TRUE	FALSE
ycaM	0.197764	44.108	FALSE	TRUE	FALSE
ycaN	0.19802	44.1687	FALSE	TRUE	FALSE
ycaK	0.219966	49.3523	FALSE	TRUE	FALSE
pflA	0.107962	22.384	FALSE	TRUE	FALSE
pflB	0.106439	22.0039	FALSE	TRUE	FALSE
focA	0.172494	38.0935	FALSE	TRUE	FALSE
ycaO	0.147643	32.1168	FALSE	TRUE	FALSE
ycaP	0.102453	21.0066	FALSE	TRUE	FALSE
serC	0.0817264	15.7396	FALSE	TRUE	FALSE
aroA	0.102804	21.0945	FALSE	TRUE	FALSE
ycaL	0.111111	23.1678	FALSE	TRUE	FALSE
cmk	0.00877193	-7.00849	TRUE	FALSE	FALSE
rpsA	0.00238949	-12.2377	TRUE	FALSE	FALSE
ihfB	0.0526316	7.9863	FALSE	TRUE	FALSE
ycaI	0.110375	22.9849	FALSE	TRUE	FALSE
msbA	0.000571755	-16.8327	TRUE	FALSE	FALSE
lpxK	0.00303951	-11.3881	TRUE	FALSE	FALSE
ycaQ	0.0738037	13.6807	FALSE	TRUE	FALSE
ycaR	0.0437158	5.46166	FALSE	TRUE	FALSE
kdsB	0.00133869	-14.1691	TRUE	FALSE	FALSE
ycbJ	0.0805369	15.4324	FALSE	TRUE	FALSE
ycbC	0.0871795	17.1404	FALSE	TRUE	FALSE
smtA	0.0725191	13.3438	FALSE	TRUE	FALSE
mukF	0.00151172	-13.7744	TRUE	FALSE	FALSE
mukE	0.00425532	-10.1319	TRUE	FALSE	FALSE
mukB	0.00044833	-17.5728	TRUE	FALSE	FALSE
ldtD	0.116883	24.5985	FALSE	TRUE	FALSE
ycbK	0.114754	24.0717	FALSE	TRUE	FALSE
ycbL	0.0833333	16.1537	FALSE	TRUE	FALSE
aspC	0.0990764	20.1582	FALSE	TRUE	FALSE
ompF	0.100092	20.4137	FALSE	TRUE	FALSE
asnS	0	-173.552	TRUE	FALSE	FALSE
pncB	0.078138	14.8108	FALSE	TRUE	FALSE
pepN	0.0956755	19.3003	FALSE	TRUE	FALSE
ssuB	0.0703125	12.7631	FALSE	TRUE	FALSE
ssuC	0.084596	16.4782	FALSE	TRUE	FALSE
ssuD	0.0776614	14.687	FALSE	TRUE	FALSE
ssuA	0.0895833	17.7541	FALSE	TRUE	FALSE
ssuE	0.121528	25.7446	FALSE	TRUE	FALSE
elfA	0.248148	55.9664	FALSE	TRUE	FALSE
elfD	0.212251	47.5336	FALSE	TRUE	FALSE
elfC	0.147636	32.1149	FALSE	TRUE	FALSE
elfG	0.139122	30.0496	FALSE	TRUE	FALSE
ycbU	0.0865562	16.9808	FALSE	TRUE	FALSE
ycbV	0.106589	22.0415	FALSE	TRUE	FALSE
ycbF	0.0773558	14.6076	FALSE	TRUE	FALSE
pyrD	0.160237	35.1546	FALSE	TRUE	FALSE
zapC	0.103131	21.1765	FALSE	TRUE	FALSE
ycbX	0.0918919	18.3415	FALSE	TRUE	FALSE
rlmL	0.0806069	15.4505	FALSE	TRUE	FALSE
uup	0.0550314	8.65013	FALSE	TRUE	FALSE
pqiA	0.0893142	17.6855	FALSE	TRUE	FALSE
pqiB	0.0719074	13.1831	FALSE	TRUE	FALSE
pqiC	0.111702	23.3147	FALSE	TRUE	FALSE
rmf	0.0892857	17.6782	FALSE	TRUE	FALSE
fabA	0.00385357	-10.5118	TRUE	FALSE	FALSE
ycbZ	0.0840432	16.3362	FALSE	TRUE	FALSE
matP	0.0309051	1.59932	FALSE	FALSE	TRUE
ompA	0.0537944	8.30869	FALSE	TRUE	FALSE
sulA	0.107843	22.3543	FALSE	TRUE	FALSE
sxy	0.109524	22.773	FALSE	TRUE	FALSE
yccS	0.0979573	19.8763	FALSE	TRUE	FALSE
yccF	0.0894855	17.7292	FALSE	TRUE	FALSE
helD	0.070073	12.6999	FALSE	TRUE	FALSE
mgsA	0.119826	25.3251	FALSE	TRUE	FALSE
yccT	0.0844646	16.4445	FALSE	TRUE	FALSE
yccU	0.0869565	17.0833	FALSE	TRUE	FALSE
hspQ	0.138365	29.8653	FALSE	TRUE	FALSE
rlmI	0.093199	18.6733	FALSE	TRUE	FALSE
yccX	0.100358	20.4807	FALSE	TRUE	FALSE
tusE	0.00909091	-6.83295	TRUE	FALSE	FALSE
yccA	0.140909	30.4839	FALSE	TRUE	FALSE
hyaA	0.101877	20.862	FALSE	TRUE	FALSE
hyaB	0.0936455	18.7865	FALSE	TRUE	FALSE
hyaC	0.0960452	19.3938	FALSE	TRUE	FALSE
hyaD	0.0952381	19.1897	FALSE	TRUE	FALSE
hyaE	0.0977444	19.8226	FALSE	TRUE	FALSE
hyaF	0.111888	23.3609	FALSE	TRUE	FALSE
cbdA	0.108738	22.5773	FALSE	TRUE	FALSE
cbdB	0.10642	21.9993	FALSE	TRUE	FALSE
cbdX	0.139785	30.2107	FALSE	TRUE	FALSE
appA	0.107005	22.1454	FALSE	TRUE	FALSE
etk	0.102247	20.9548	FALSE	TRUE	FALSE
etp	0.0760626	14.2709	FALSE	TRUE	FALSE
gfcE	0.0885965	17.5024	FALSE	TRUE	FALSE
gfcD	0.089175	17.65	FALSE	TRUE	FALSE
gfcC	0.111111	23.1678	FALSE	TRUE	FALSE
gfcB	0.269767	61.0141	FALSE	TRUE	FALSE
gfcA	0.169935	37.4811	FALSE	TRUE	FALSE
insA	0.210145	47.0365	FALSE	TRUE	FALSE
insB1	0.244048	55.0066	FALSE	TRUE	FALSE
cspH	0.201878	45.0823	FALSE	TRUE	FALSE
cspG	0.0985915	20.0361	FALSE	TRUE	FALSE
ymcE	0.0909091	18.0917	FALSE	TRUE	FALSE
gnsA	0.0229885	-1.02666	FALSE	FALSE	TRUE
yccM	0.135009	29.0479	FALSE	TRUE	FALSE
torS	0.0830601	16.0833	FALSE	TRUE	FALSE
torT	0.0699708	12.6729	FALSE	TRUE	FALSE
torR	0.0735931	13.6255	FALSE	TRUE	FALSE
torC	0.0699062	12.6558	FALSE	TRUE	FALSE
torA	0.0683157	12.235	FALSE	TRUE	FALSE
torD	0.0733333	13.5575	FALSE	TRUE	FALSE
cbpM	0.0686275	12.3176	FALSE	TRUE	FALSE
cbpA	0.0781759	14.8207	FALSE	TRUE	FALSE
yccE	0.0310263	1.63771	FALSE	FALSE	TRUE
agp	0.121578	25.757	FALSE	TRUE	FALSE
yccJ	0.0657895	11.5634	FALSE	TRUE	FALSE
wrbA	0.132328	28.3935	FALSE	TRUE	FALSE
ymdF	0.0632184	10.8754	FALSE	TRUE	FALSE
rutG	0.0955606	19.2713	FALSE	TRUE	FALSE
rutF	0.0989899	20.1365	FALSE	TRUE	FALSE
rutE	0.0947547	19.0674	FALSE	TRUE	FALSE
rutD	0.0998752	20.3592	FALSE	TRUE	FALSE
rutC	0.0956072	19.2831	FALSE	TRUE	FALSE
rutB	0.0591631	9.78015	FALSE	TRUE	FALSE
rutA	0.0809399	15.5366	FALSE	TRUE	FALSE
rutR	0.0625978	10.7086	FALSE	TRUE	FALSE
putA	0.0893263	17.6886	FALSE	TRUE	FALSE
putP	0.0821736	15.855	FALSE	TRUE	FALSE
efeU	0.087846	17.3107	FALSE	TRUE	FALSE
efeO	0.0859929	16.8366	FALSE	TRUE	FALSE
efeB	0.0628931	10.788	FALSE	TRUE	FALSE
phoH	0.105164	21.6855	FALSE	TRUE	FALSE
pgaD	0.21256	47.6067	FALSE	TRUE	FALSE
pgaC	0.273756	61.9431	FALSE	TRUE	FALSE
pgaB	0.17682	39.1272	FALSE	TRUE	FALSE
pgaA	0.212459	47.5827	FALSE	TRUE	FALSE
ycdT	0.0905077	17.9895	FALSE	TRUE	FALSE
insF1	0.319493	72.5567	FALSE	TRUE	FALSE
insE1	0.266667	60.2914	FALSE	TRUE	FALSE
ymdE	0.125731	26.778	FALSE	TRUE	FALSE
ycdU	0.144883	31.4484	FALSE	TRUE	FALSE
ghrA	0.0734824	13.5965	FALSE	TRUE	FALSE
ycdX	0.101626	20.7991	FALSE	TRUE	FALSE
ycdY	0.111712	23.317	FALSE	TRUE	FALSE
ycdZ	0.113821	23.8405	FALSE	TRUE	FALSE
csgG	0.165468	36.4106	FALSE	TRUE	FALSE
csgF	0.167866	36.9856	FALSE	TRUE	FALSE
csgE	0.161538	35.4673	FALSE	TRUE	FALSE
csgD	0.110599	23.0405	FALSE	TRUE	FALSE
csgB	0.201754	45.0531	FALSE	TRUE	FALSE
csgA	0.29386	66.6171	FALSE	TRUE	FALSE
csgC	0.27027	61.1313	FALSE	TRUE	FALSE
ymdA	0.205128	45.8512	FALSE	TRUE	FALSE
ymdB	0.088015	17.3539	FALSE	TRUE	FALSE
clsC	0.133615	28.7076	FALSE	TRUE	FALSE
opgC	0.200345	44.7196	FALSE	TRUE	FALSE
opgG	0.0566406	9.09209	FALSE	TRUE	FALSE
opgH	0.0794025	15.1388	FALSE	TRUE	FALSE
yceK	0.109649	22.8042	FALSE	TRUE	FALSE
msyB	0.048	6.68741	FALSE	TRUE	FALSE
mdtG	0.0749796	13.9883	FALSE	TRUE	FALSE
lpxL	0.0043431	-10.0525	TRUE	FALSE	FALSE
yceA	0.103514	21.2724	FALSE	TRUE	FALSE
yceI	0.163194	35.8651	FALSE	TRUE	FALSE
yceJ	0.17284	38.1761	FALSE	TRUE	FALSE
yceO	0.0921986	18.4194	FALSE	TRUE	FALSE
solA	0.134048	28.8135	FALSE	TRUE	FALSE
bssS	0.25098	56.6289	FALSE	TRUE	FALSE
dinI	0.109756	22.8308	FALSE	TRUE	FALSE
pyrC	0.0811843	15.5997	FALSE	TRUE	FALSE
yceB	0.0962567	19.4472	FALSE	TRUE	FALSE
grxB	0.0802469	15.3574	FALSE	TRUE	FALSE
mdtH	0.0967742	19.5779	FALSE	TRUE	FALSE
rimJ	0.17265	38.1307	FALSE	TRUE	FALSE
yceH	0.0895062	17.7344	FALSE	TRUE	FALSE
yceM	0.0854978	16.7097	FALSE	TRUE	FALSE
murJ	0.00130208	-14.2585	TRUE	FALSE	FALSE
flgN	0.0863309	16.9232	FALSE	TRUE	FALSE
flgM	0.0646258	11.2526	FALSE	TRUE	FALSE
flgA	0.0575758	9.34782	FALSE	TRUE	FALSE
flgB	0.0935252	18.756	FALSE	TRUE	FALSE
flgC	0.0938272	18.8325	FALSE	TRUE	FALSE
flgD	0.0847701	16.523	FALSE	TRUE	FALSE
flgE	0.0802316	15.3534	FALSE	TRUE	FALSE
flgF	0.0846561	16.4937	FALSE	TRUE	FALSE
flgG	0.0804598	15.4124	FALSE	TRUE	FALSE
flgH	0.0872675	17.1629	FALSE	TRUE	FALSE
flgI	0.0892532	17.6699	FALSE	TRUE	FALSE
flgJ	0.0711253	12.9773	FALSE	TRUE	FALSE
flgK	0.0821168	15.8403	FALSE	TRUE	FALSE
flgL	0.0649895	11.3498	FALSE	TRUE	FALSE
rne	0.0232266	-0.943565	FALSE	FALSE	TRUE
yceQ	0.0529595	8.07736	FALSE	TRUE	FALSE
rluC	0.0833333	16.1537	FALSE	TRUE	FALSE
yceF	0.105983	21.8901	FALSE	TRUE	FALSE
yceD	0.0613027	10.3596	FALSE	TRUE	FALSE
rpmF	0.0172414	-3.14653	FALSE	FALSE	TRUE
plsX	0.0746965	13.9143	FALSE	TRUE	FALSE
fabH	0.00209644	-12.6862	TRUE	FALSE	FALSE
fabD	0.00215054	-12.5995	TRUE	FALSE	FALSE
fabG	0	-173.552	TRUE	FALSE	FALSE
acpP	0	-173.552	TRUE	FALSE	FALSE
fabF	0.0805153	15.4268	FALSE	TRUE	FALSE
pabC	0.0555556	8.79434	FALSE	TRUE	FALSE
yceG	0.0635386	10.9613	FALSE	TRUE	FALSE
tmk	0.00778816	-7.57565	TRUE	FALSE	FALSE
holB	0.00597015	-8.7586	TRUE	FALSE	FALSE
ycfH	0.0714286	13.0572	FALSE	TRUE	FALSE
ptsG	0.0704324	12.7947	FALSE	TRUE	FALSE
fhuE	0.0917808	18.3133	FALSE	TRUE	FALSE
hinT	0.1	20.3906	FALSE	TRUE	FALSE
ycfL	0.0634921	10.9488	FALSE	TRUE	FALSE
lpoB	0.0716511	13.1157	FALSE	TRUE	FALSE
thiK	0.0715152	13.08	FALSE	TRUE	FALSE
nagZ	0.0682261	12.2113	FALSE	TRUE	FALSE
ycfP	0.06814	12.1884	FALSE	TRUE	FALSE
ndh	0.0329502	2.24145	FALSE	FALSE	TRUE
ycfJ	0.0925926	18.5195	FALSE	TRUE	FALSE
ycfQ	0.0552923	8.72193	FALSE	TRUE	FALSE
bhsA	0.0271318	0.379443	FALSE	FALSE	TRUE
ldtC	0.0851506	16.6206	FALSE	TRUE	FALSE
mfd	0.0641137	11.1155	FALSE	TRUE	FALSE
ycfT	0.0884544	17.4661	FALSE	TRUE	FALSE
lolC	0	-173.552	TRUE	FALSE	FALSE
lolD	0.0014245	-13.9679	TRUE	FALSE	FALSE
lolE	0.00240964	-12.2086	TRUE	FALSE	FALSE
nagK	0.0548246	8.59313	FALSE	TRUE	FALSE
cobB	0.0685871	12.307	FALSE	TRUE	FALSE
ycfZ	0.12801	27.337	FALSE	TRUE	FALSE
ymfA	0.203463	45.4575	FALSE	TRUE	FALSE
potD	0.0773639	14.6097	FALSE	TRUE	FALSE
potC	0.0515723	7.6914	FALSE	TRUE	FALSE
potB	0.0664251	11.7328	FALSE	TRUE	FALSE
potA	0.0510114	7.53475	FALSE	TRUE	FALSE
pepT	0.0700897	12.7043	FALSE	TRUE	FALSE
roxA	0.0641711	11.1309	FALSE	TRUE	FALSE
phoQ	0.0903491	17.9492	FALSE	TRUE	FALSE
phoP	0.150298	32.7587	FALSE	TRUE	FALSE
purB	0.00145879	-13.8906	TRUE	FALSE	FALSE
hflD	0.0420561	4.97949	FALSE	TRUE	FALSE
mnmA	0.00271003	-11.7975	TRUE	FALSE	FALSE
nudJ	0.038961	4.06788	FALSE	TRUE	FALSE
rluE	0.0642202	11.144	FALSE	TRUE	FALSE
icd	0.0143885	-4.31043	TRUE	FALSE	FALSE
ymfD	0.024024	-0.667489	FALSE	FALSE	TRUE
ymfE	0.00425532	-10.1319	TRUE	FALSE	FALSE
lit	0.10179	20.8402	FALSE	TRUE	FALSE
intE	0.158688	34.7819	FALSE	TRUE	FALSE
xisE	0.126016	26.848	FALSE	TRUE	FALSE
ymfI	0.0643275	11.1727	FALSE	TRUE	FALSE
ymfJ	0.0873786	17.1913	FALSE	TRUE	FALSE
cohE	0	-173.552	TRUE	FALSE	FALSE
croE	0.0447761	5.76744	FALSE	TRUE	FALSE
ymfL	0.0430108	5.25736	FALSE	TRUE	FALSE
ymfM	0.129794	27.7737	FALSE	TRUE	FALSE
oweE	0.111111	23.1678	FALSE	TRUE	FALSE
aaaE	0.0793651	15.1291	FALSE	TRUE	FALSE
ymfR	0.0874317	17.2048	FALSE	TRUE	FALSE
beeE	0.0800971	15.3186	FALSE	TRUE	FALSE
jayE	0.0705128	12.8159	FALSE	TRUE	FALSE
ymfQ	0.0803419	15.382	FALSE	TRUE	FALSE
stfP	0.177778	39.3557	FALSE	TRUE	FALSE
tfaP	0.253623	57.2467	FALSE	TRUE	FALSE
tfaE	0.260365	58.8213	FALSE	TRUE	FALSE
stfE	0.201597	45.0158	FALSE	TRUE	FALSE
pinE	0.176577	39.069	FALSE	TRUE	FALSE
mcrA	0.0779376	14.7588	FALSE	TRUE	FALSE
icdC	0.230303	51.7833	FALSE	TRUE	FALSE
iraM	0.0216049	-1.51595	FALSE	FALSE	TRUE
ycgX	0.0493827	7.07782	FALSE	TRUE	FALSE
bluR	0.132514	28.4388	FALSE	TRUE	FALSE
bluF	0.160891	35.3117	FALSE	TRUE	FALSE
ycgZ	0.07173	13.1365	FALSE	TRUE	FALSE
ymgA	0.032967	2.24669	FALSE	FALSE	TRUE
ariR	0.00749064	-7.7559	TRUE	FALSE	FALSE
ymgC	0.0763052	14.3341	FALSE	TRUE	FALSE
ycgG	0.177822	39.3662	FALSE	TRUE	FALSE
ymgF	0.242009	54.5292	FALSE	TRUE	FALSE
ycgH	0.0861027	16.8647	FALSE	TRUE	FALSE
ymgD	0.0939394	18.861	FALSE	TRUE	FALSE
ymgG	0.234783	52.8349	FALSE	TRUE	FALSE
ymgI	0.091954	18.3573	FALSE	TRUE	FALSE
ymgJ	0.150538	32.8167	FALSE	TRUE	FALSE
ycgI	0.15942	34.9581	FALSE	TRUE	FALSE
minE	0.0411985	4.7286	FALSE	TRUE	FALSE
minD	0.097171	19.678	FALSE	TRUE	FALSE
minC	0.0905172	17.992	FALSE	TRUE	FALSE
ycgJ	0.149051	32.4575	FALSE	TRUE	FALSE
pliG	0.196517	43.8126	FALSE	TRUE	FALSE
ycgL	0.047619	6.57942	FALSE	TRUE	FALSE
ycgM	0.0878788	17.3191	FALSE	TRUE	FALSE
ycgN	0.201299	44.9452	FALSE	TRUE	FALSE
hlyE	0.0734649	13.5919	FALSE	TRUE	FALSE
umuD	0.0904762	17.9815	FALSE	TRUE	FALSE
umuC	0.0732861	13.5451	FALSE	TRUE	FALSE
dsbB	0.0564972	9.05278	FALSE	TRUE	FALSE
nhaB	0.0745785	13.8834	FALSE	TRUE	FALSE
fadR	0.0916667	18.2843	FALSE	TRUE	FALSE
ycgB	0.0808871	15.5229	FALSE	TRUE	FALSE
dadA	0.0592764	9.81093	FALSE	TRUE	FALSE
dadX	0.0662932	11.6976	FALSE	TRUE	FALSE
cvrA	0.100173	20.434	FALSE	TRUE	FALSE
ldcA	0.0699454	12.6662	FALSE	TRUE	FALSE
emtA	0.0816993	15.7326	FALSE	TRUE	FALSE
ycgR	0.0816327	15.7154	FALSE	TRUE	FALSE
ymgE	0.137255	29.5951	FALSE	TRUE	FALSE
ycgY	0.0884354	17.4613	FALSE	TRUE	FALSE
treA	0.0865724	16.985	FALSE	TRUE	FALSE
dhaM	0.0880902	17.3731	FALSE	TRUE	FALSE
dhaL	0.0521327	7.84756	FALSE	TRUE	FALSE
dhaK	0.0756303	14.1581	FALSE	TRUE	FALSE
dhaR	0.075	13.9936	FALSE	TRUE	FALSE
ycgV	0.110879	23.11	FALSE	TRUE	FALSE
ychF	0.029304	1.08774	FALSE	FALSE	TRUE
pth	0.00512821	-9.39116	TRUE	FALSE	FALSE
ychH	0.111111	23.1678	FALSE	TRUE	FALSE
dauA	0.0738095	13.6822	FALSE	TRUE	FALSE
prs	0	-173.552	TRUE	FALSE	FALSE
ispE	0	-173.552	TRUE	FALSE	FALSE
lolB	0.00160256	-13.5832	TRUE	FALSE	FALSE
hemA	0.000795545	-15.8149	TRUE	FALSE	FALSE
prfA	0.00184672	-13.1134	TRUE	FALSE	FALSE
prmC	0	-173.552	TRUE	FALSE	FALSE
ychQ	0.0661578	11.6616	FALSE	TRUE	FALSE
ychA	0.062963	10.8068	FALSE	TRUE	FALSE
kdsA	0.00233918	-12.3112	TRUE	FALSE	FALSE
ldrA	0.0833333	16.1537	FALSE	TRUE	FALSE
ldrB	0.0555556	8.79434	FALSE	TRUE	FALSE
ldrC	0.0833333	16.1537	FALSE	TRUE	FALSE
chaA	0.138056	29.7902	FALSE	TRUE	FALSE
chaB	0.116883	24.5985	FALSE	TRUE	FALSE
chaC	0.0560345	8.92589	FALSE	TRUE	FALSE
ychN	0.0536723	8.2749	FALSE	TRUE	FALSE
ychO	0.055914	8.89281	FALSE	TRUE	FALSE
narL	0.0675883	12.0421	FALSE	TRUE	FALSE
narX	0.0740122	13.7353	FALSE	TRUE	FALSE
narK	0.0704023	12.7868	FALSE	TRUE	FALSE
narG	0.0531517	8.13068	FALSE	TRUE	FALSE
narH	0.0344379	2.70139	FALSE	FALSE	TRUE
narJ	0.0421941	5.01976	FALSE	TRUE	FALSE
narI	0.0457227	6.03904	FALSE	TRUE	FALSE
tpr	0.0444444	5.67196	FALSE	TRUE	FALSE
purU	0.0569395	9.17391	FALSE	TRUE	FALSE
ychJ	0.0958606	19.3471	FALSE	TRUE	FALSE
rssA	0.0540839	8.38872	FALSE	TRUE	FALSE
rssB	0.0956608	19.2966	FALSE	TRUE	FALSE
galU	0.0550055	8.64298	FALSE	TRUE	FALSE
hns	0.02657	0.193336	FALSE	FALSE	TRUE
tdk	0.176375	39.021	FALSE	TRUE	FALSE
insZ	0.0744444	13.8484	FALSE	TRUE	FALSE
adhE	0.0676383	12.0553	FALSE	TRUE	FALSE
ychE	0.115741	24.316	FALSE	TRUE	FALSE
oppA	0.0392157	4.14354	FALSE	TRUE	FALSE
oppB	0.0597177	9.93072	FALSE	TRUE	FALSE
oppC	0.0407041	4.58337	FALSE	TRUE	FALSE
oppD	0.025641	-0.117359	FALSE	FALSE	TRUE
oppF	0.0298507	1.26337	FALSE	FALSE	TRUE
yciU	0.0272727	0.425939	FALSE	FALSE	TRUE
clsA	0.054757	8.57451	FALSE	TRUE	FALSE
yciY	0.103448	21.256	FALSE	TRUE	FALSE
kch	0.0909091	18.0917	FALSE	TRUE	FALSE
yciI	0.0639731	11.0778	FALSE	TRUE	FALSE
tonB	0.0152778	-3.93711	TRUE	FALSE	FALSE
yciA	0.0651629	11.3961	FALSE	TRUE	FALSE
yciB	0.0592593	9.80629	FALSE	TRUE	FALSE
yciC	0.0860215	16.8439	FALSE	TRUE	FALSE
ompW	0.178404	39.5051	FALSE	TRUE	FALSE
yciE	0.0493097	7.05725	FALSE	TRUE	FALSE
yciF	0.0838323	16.282	FALSE	TRUE	FALSE
yciG	0.0944444	18.9889	FALSE	TRUE	FALSE
trpA	0.0817844	15.7546	FALSE	TRUE	FALSE
trpB	0.0427136	5.17102	FALSE	TRUE	FALSE
trpC	0.0484581	6.81703	FALSE	TRUE	FALSE
trpD	0.0551378	8.67943	FALSE	TRUE	FALSE
trpE	0.0556622	8.82365	FALSE	TRUE	FALSE
trpL	0.0222222	-1.29625	FALSE	FALSE	TRUE
yciV	0.0453515	5.93268	FALSE	TRUE	FALSE
yciO	0.0676328	12.0539	FALSE	TRUE	FALSE
yciQ	0.096519	19.5134	FALSE	TRUE	FALSE
rluB	0.0490868	6.99445	FALSE	TRUE	FALSE
btuR	0.0473773	6.51081	FALSE	TRUE	FALSE
yciK	0.0513834	7.63867	FALSE	TRUE	FALSE
sohB	0.0552381	8.70702	FALSE	TRUE	FALSE
yciN	0.0674603	12.0081	FALSE	TRUE	FALSE
topA	0.0034642	-10.9104	TRUE	FALSE	FALSE
cysB	0.0492308	7.03503	FALSE	TRUE	FALSE
ymiA	0.139394	30.1157	FALSE	TRUE	FALSE
yciX	0.154762	33.8363	FALSE	TRUE	FALSE
acnA	0.0478326	6.63997	FALSE	TRUE	FALSE
ribA	0.00169205	-13.4041	TRUE	FALSE	FALSE
pgpB	0.0287582	0.911369	FALSE	FALSE	TRUE
yciS	0.012945	-4.94095	TRUE	FALSE	FALSE
yciM	0.0017094	-13.3703	TRUE	FALSE	FALSE
pyrF	0.0555556	8.79434	FALSE	TRUE	FALSE
yciH	0.116208	24.4316	FALSE	TRUE	FALSE
osmB	0.205479	45.9343	FALSE	TRUE	FALSE
yciT	0.0853333	16.6675	FALSE	TRUE	FALSE
yciZ	0.114943	24.1183	FALSE	TRUE	FALSE
gmr	0.0563948	9.02472	FALSE	TRUE	FALSE
ymiB	0.0285714	0.85079	FALSE	FALSE	TRUE
rnb	0.0191214	-2.42554	FALSE	FALSE	TRUE
yciW	0.0585106	9.60272	FALSE	TRUE	FALSE
fabI	0	-173.552	TRUE	FALSE	FALSE
ycjD	0.0536723	8.2749	FALSE	TRUE	FALSE
sapF	0.0247831	-0.407673	FALSE	FALSE	TRUE
sapD	0.0302115	1.37871	FALSE	FALSE	TRUE
sapC	0.0392817	4.16314	FALSE	TRUE	FALSE
sapB	0.0465839	6.28503	FALSE	TRUE	FALSE
sapA	0.0389294	4.05848	FALSE	TRUE	FALSE
ymjA	0.0609756	10.2713	FALSE	TRUE	FALSE
puuP	0.0577201	9.38722	FALSE	TRUE	FALSE
puuA	0.0620155	10.5518	FALSE	TRUE	FALSE
puuD	0.048366	6.79098	FALSE	TRUE	FALSE
puuR	0.0734767	13.595	FALSE	TRUE	FALSE
puuC	0.0530914	8.11395	FALSE	TRUE	FALSE
puuB	0.0546448	8.54357	FALSE	TRUE	FALSE
puuE	0.0631912	10.8681	FALSE	TRUE	FALSE
pspF	0.0531697	8.13567	FALSE	TRUE	FALSE
pspA	0.0313901	1.75272	FALSE	FALSE	TRUE
pspB	0.0355556	3.04327	FALSE	FALSE	TRUE
pspC	0.0416667	4.86572	FALSE	TRUE	FALSE
pspD	0.036036	3.18935	FALSE	FALSE	TRUE
pspE	0.165079	36.3175	FALSE	TRUE	FALSE
ycjM	0.117262	24.6922	FALSE	TRUE	FALSE
ycjN	0.092034	18.3776	FALSE	TRUE	FALSE
ycjO	0.0634921	10.9488	FALSE	TRUE	FALSE
ycjP	0.0640569	11.1003	FALSE	TRUE	FALSE
ycjQ	0.0607787	10.218	FALSE	TRUE	FALSE
ycjR	0.0557668	8.85239	FALSE	TRUE	FALSE
ycjS	0.0719697	13.1995	FALSE	TRUE	FALSE
ycjT	0.0595238	9.87811	FALSE	TRUE	FALSE
ycjU	0.0515152	7.67545	FALSE	TRUE	FALSE
ycjV	0.130194	27.8717	FALSE	TRUE	FALSE
ompG	0.228477	51.3542	FALSE	TRUE	FALSE
ycjW	0.153153	33.4482	FALSE	TRUE	FALSE
ycjX	0.0507868	7.47192	FALSE	TRUE	FALSE
ycjF	0.0687382	12.347	FALSE	TRUE	FALSE
tyrR	0.0447471	5.75909	FALSE	TRUE	FALSE
tpx	0.0571992	9.24494	FALSE	TRUE	FALSE
ycjG	0.047619	6.57942	FALSE	TRUE	FALSE
mpaA	0.0713306	13.0314	FALSE	TRUE	FALSE
ymjC	0.0434783	5.39291	FALSE	TRUE	FALSE
ymjD	0.0606061	10.1714	FALSE	TRUE	FALSE
ycjY	0.0912052	18.167	FALSE	TRUE	FALSE
pgrR	0.112222	23.4438	FALSE	TRUE	FALSE
mppA	0.111524	23.2704	FALSE	TRUE	FALSE
ynaI	0.13469	28.97	FALSE	TRUE	FALSE
insH1	0.380531	86.6292	FALSE	TRUE	FALSE
ynaJ	0.0620155	10.5518	FALSE	TRUE	FALSE
uspE	0.0609884	10.2747	FALSE	TRUE	FALSE
fnr	0.0371846	3.53646	FALSE	FALSE	TRUE
ogt	0.0251938	-0.268281	FALSE	FALSE	TRUE
abgT	0.0333988	2.38075	FALSE	FALSE	TRUE
abgB	0.0449516	5.81788	FALSE	TRUE	FALSE
abgA	0.0602593	10.0775	FALSE	TRUE	FALSE
abgR	0.0594059	9.84612	FALSE	TRUE	FALSE
smrA	0.0407801	4.60574	FALSE	TRUE	FALSE
ydaM	0.0648824	11.3212	FALSE	TRUE	FALSE
ydaN	0.054878	8.60787	FALSE	TRUE	FALSE
dbpA	0.0414847	4.81247	FALSE	TRUE	FALSE
ttcA	0.0523504	7.90815	FALSE	TRUE	FALSE
intR	0.106796	22.0931	FALSE	TRUE	FALSE
ydaQ	0.138889	29.9928	FALSE	TRUE	FALSE
rcbA	0.0238095	-0.741426	FALSE	FALSE	TRUE
ralR	0.0717949	13.1535	FALSE	TRUE	FALSE
recT	0.0851852	16.6295	FALSE	TRUE	FALSE
recE	0.0545944	8.52966	FALSE	TRUE	FALSE
racC	0.0471014	6.4324	FALSE	TRUE	FALSE
ydaE	0	-173.552	TRUE	FALSE	FALSE
kilR	0.036036	3.18935	FALSE	FALSE	TRUE
sieB	0.0797546	15.23	FALSE	TRUE	FALSE
ydaF	0.173077	38.2329	FALSE	TRUE	FALSE
ydaG	0.118519	25.0026	FALSE	TRUE	FALSE
racR	0.00838574	-7.22624	TRUE	FALSE	FALSE
ydaS	0.013468	-4.70867	TRUE	FALSE	FALSE
ydaT	0.0260047	0.0047182	FALSE	FALSE	TRUE
ydaU	0.0512821	7.61037	FALSE	TRUE	FALSE
ydaV	0.0455154	5.97967	FALSE	TRUE	FALSE
ydaW	0.024	-0.675758	FALSE	FALSE	TRUE
rzpR	0.171171	37.7771	FALSE	TRUE	FALSE
rzoR	0.193548	43.1084	FALSE	TRUE	FALSE
trkG	0.0548697	8.60556	FALSE	TRUE	FALSE
ynaK	0.234848	52.8504	FALSE	TRUE	FALSE
ydaY	0.116998	24.6269	FALSE	TRUE	FALSE
tmpR	0.0621651	10.5921	FALSE	TRUE	FALSE
lomR	0.0475	6.54564	FALSE	TRUE	FALSE
insH1	0.0784913	14.9026	FALSE	TRUE	FALSE
stfR	0.0561998	8.97126	FALSE	TRUE	FALSE
tfaR	0.112847	23.5989	FALSE	TRUE	FALSE
pinR	0.0778342	14.7319	FALSE	TRUE	FALSE
ynaE	0.042735	5.17727	FALSE	TRUE	FALSE
ttcC	0	-173.552	TRUE	FALSE	FALSE
uspF	0.158621	34.7657	FALSE	TRUE	FALSE
ompN	0.137566	29.6709	FALSE	TRUE	FALSE
pfo	0.0689362	12.3994	FALSE	TRUE	FALSE
ydbJ	0.0861423	16.8749	FALSE	TRUE	FALSE
hslJ	0.0921986	18.4194	FALSE	TRUE	FALSE
ldhA	0.0565657	9.07155	FALSE	TRUE	FALSE
ydbH	0.0787879	14.9795	FALSE	TRUE	FALSE
ynbE	0.150538	32.8167	FALSE	TRUE	FALSE
ydbL	0.155963	34.1258	FALSE	TRUE	FALSE
feaR	0.100442	20.5016	FALSE	TRUE	FALSE
feaB	0.0626667	10.7271	FALSE	TRUE	FALSE
tynA	0.0602463	10.074	FALSE	TRUE	FALSE
paaZ	0.0498534	7.21017	FALSE	TRUE	FALSE
paaA	0.055914	8.89281	FALSE	TRUE	FALSE
paaB	0.0381944	3.83934	FALSE	TRUE	FALSE
paaC	0.0669344	11.8683	FALSE	TRUE	FALSE
paaD	0.0542169	8.42546	FALSE	TRUE	FALSE
paaE	0.038282	3.86549	FALSE	TRUE	FALSE
paaF	0.0481771	6.73754	FALSE	TRUE	FALSE
paaG	0.0646388	11.256	FALSE	TRUE	FALSE
paaH	0.047619	6.57942	FALSE	TRUE	FALSE
paaI	0.0543735	8.46872	FALSE	TRUE	FALSE
paaJ	0.0555556	8.79434	FALSE	TRUE	FALSE
paaK	0.0616438	10.4517	FALSE	TRUE	FALSE
paaX	0.0525762	7.97093	FALSE	TRUE	FALSE
paaY	0.0981387	19.9221	FALSE	TRUE	FALSE
ynbG	0	-173.552	TRUE	FALSE	FALSE
ydbA	0.136896	29.5077	FALSE	TRUE	FALSE
insD1	0.40287	91.7592	FALSE	TRUE	FALSE
insC1	0.42623	97.1139	FALSE	TRUE	FALSE
insI1	0.247396	55.7904	FALSE	TRUE	FALSE
ydbC	0.101045	20.6533	FALSE	TRUE	FALSE
ydbD	0.137841	29.7379	FALSE	TRUE	FALSE
ynbA	0.136964	29.5242	FALSE	TRUE	FALSE
ynbB	0.0914158	18.2205	FALSE	TRUE	FALSE
ynbC	0.0659841	11.6153	FALSE	TRUE	FALSE
ynbD	0.0525909	7.97499	FALSE	TRUE	FALSE
azoR	0.0445545	5.70365	FALSE	TRUE	FALSE
hrpA	0.0299769	1.30377	FALSE	FALSE	TRUE
ydcF	0.0736579	13.6425	FALSE	TRUE	FALSE
aldA	0.0638889	11.0552	FALSE	TRUE	FALSE
gapC	0.0409182	4.64631	FALSE	TRUE	FALSE
cybB	0.0640301	11.0931	FALSE	TRUE	FALSE
ydcA	0.0804598	15.4124	FALSE	TRUE	FALSE
hokB	0.12	25.3681	FALSE	TRUE	FALSE
mokB	0.10119	20.6898	FALSE	TRUE	FALSE
trg	0.0615478	10.4258	FALSE	TRUE	FALSE
ydcI	0.0616883	10.4637	FALSE	TRUE	FALSE
ydcJ	0.0498512	7.20956	FALSE	TRUE	FALSE
opgD	0.0646135	11.2493	FALSE	TRUE	FALSE
ydcH	0.0355556	3.04327	FALSE	FALSE	TRUE
rimL	0.0444444	5.67196	FALSE	TRUE	FALSE
ydcK	0.0448522	5.78931	FALSE	TRUE	FALSE
tehA	0.0634441	10.936	FALSE	TRUE	FALSE
tehB	0.0740741	13.7515	FALSE	TRUE	FALSE
ydcL	0.0747384	13.9252	FALSE	TRUE	FALSE
insP	0.0509259	7.51083	FALSE	TRUE	FALSE
insQ	0.048738	6.89608	FALSE	TRUE	FALSE
ydcO	0.039966	4.36577	FALSE	TRUE	FALSE
ydcN	0.0372439	3.55432	FALSE	FALSE	TRUE
ydcP	0.0448522	5.78931	FALSE	TRUE	FALSE
yncJ	0.04329	5.33838	FALSE	TRUE	FALSE
hicA	0.0677966	12.0974	FALSE	TRUE	FALSE
hicB	0.028777	0.917463	FALSE	FALSE	TRUE
ydcR	0.0511727	7.57982	FALSE	TRUE	FALSE
ydcS	0.0602094	10.064	FALSE	TRUE	FALSE
ydcT	0.0522682	7.88529	FALSE	TRUE	FALSE
ydcU	0.0498938	7.22154	FALSE	TRUE	FALSE
ydcV	0.0440252	5.55104	FALSE	TRUE	FALSE
patD	0.0547368	8.56895	FALSE	TRUE	FALSE
yncL	0.0520833	7.83382	FALSE	TRUE	FALSE
ydcX	0.0287356	0.904064	FALSE	FALSE	TRUE
ydcY	0.0641026	11.1125	FALSE	TRUE	FALSE
ydcZ	0.0466667	6.30864	FALSE	TRUE	FALSE
mnaT	0.0539499	8.35168	FALSE	TRUE	FALSE
curA	0.0828516	16.0297	FALSE	TRUE	FALSE
mcbR	0.147147	31.9967	FALSE	TRUE	FALSE
yncD	0.0713267	13.0303	FALSE	TRUE	FALSE
yncE	0.0508475	7.48888	FALSE	TRUE	FALSE
ansP	0.058	9.46359	FALSE	TRUE	FALSE
yncG	0.092233	18.4282	FALSE	TRUE	FALSE
yncH	0.00469484	-9.74619	TRUE	FALSE	FALSE
rhsE	0.151203	32.9774	FALSE	TRUE	FALSE
ydcD	0.00621118	-8.58906	TRUE	FALSE	FALSE
yncI	0.02849	0.824345	FALSE	FALSE	TRUE
ydcC	0.157432	34.4795	FALSE	TRUE	FALSE
pptA	0.123932	26.336	FALSE	TRUE	FALSE
yddH	0.0824561	15.9278	FALSE	TRUE	FALSE
nhoA	0.0555556	8.79434	FALSE	TRUE	FALSE
yddE	0.0480984	6.71528	FALSE	TRUE	FALSE
narV	0.0631424	10.855	FALSE	TRUE	FALSE
narW	0.0445402	5.69955	FALSE	TRUE	FALSE
narY	0.0498382	7.20591	FALSE	TRUE	FALSE
narZ	0.0491847	7.02205	FALSE	TRUE	FALSE
narU	0.0561555	8.9591	FALSE	TRUE	FALSE
yddK	0.0187688	-2.55845	FALSE	FALSE	TRUE
yddL	0.0107527	-5.97177	TRUE	FALSE	FALSE
yddG	0.179138	39.6803	FALSE	TRUE	FALSE
fdnG	0.0505249	7.39858	FALSE	TRUE	FALSE
fdnH	0.0451977	5.88857	FALSE	TRUE	FALSE
fdnI	0.0336391	2.45515	FALSE	FALSE	TRUE
yddM	0.0315789	1.81224	FALSE	FALSE	TRUE
adhP	0.0464886	6.25788	FALSE	TRUE	FALSE
maeA	0.0730271	13.4772	FALSE	TRUE	FALSE
sra	0.0507246	7.45451	FALSE	TRUE	FALSE
bdm	0.236111	53.1466	FALSE	TRUE	FALSE
osmC	0.0763889	14.3559	FALSE	TRUE	FALSE
ddpF	0.0507012	7.44794	FALSE	TRUE	FALSE
ddpD	0.0405268	4.53121	FALSE	TRUE	FALSE
ddpC	0.0423634	5.06911	FALSE	TRUE	FALSE
ddpB	0.0518084	7.75723	FALSE	TRUE	FALSE
ddpA	0.0412637	4.74772	FALSE	TRUE	FALSE
ddpX	0.0412371	4.73992	FALSE	TRUE	FALSE
dosP	0.0425	5.10889	FALSE	TRUE	FALSE
dosC	0.0896602	17.7737	FALSE	TRUE	FALSE
yddW	0.0825758	15.9586	FALSE	TRUE	FALSE
gadC	0.0963542	19.4718	FALSE	TRUE	FALSE
gadB	0.186296	41.3852	FALSE	TRUE	FALSE
pqqL	0.102289	20.9655	FALSE	TRUE	FALSE
yddB	0.123894	26.3267	FALSE	TRUE	FALSE
yddA	0.169632	37.4087	FALSE	TRUE	FALSE
ydeM	0.0725389	13.349	FALSE	TRUE	FALSE
ydeN	0.131907	28.2907	FALSE	TRUE	FALSE
ydeO	0.0301837	1.36986	FALSE	FALSE	TRUE
safA	0.00505051	-9.45316	TRUE	FALSE	FALSE
ydeP	0.072807	13.4194	FALSE	TRUE	FALSE
ydeQ	0.0896175	17.7628	FALSE	TRUE	FALSE
ydeR	0.18254	40.4911	FALSE	TRUE	FALSE
ydeS	0.12806	27.3493	FALSE	TRUE	FALSE
ydeT	0.0994295	20.2471	FALSE	TRUE	FALSE
yneL	0.0882353	17.4102	FALSE	TRUE	FALSE
hipA	0.0302343	1.386	FALSE	FALSE	TRUE
hipB	0.00374532	-10.6193	TRUE	FALSE	FALSE
yneO	0.0789029	15.0093	FALSE	TRUE	FALSE
lsrK	0.0426868	5.16322	FALSE	TRUE	FALSE
lsrR	0.0398323	4.32625	FALSE	TRUE	FALSE
lsrA	0.0423177	5.05579	FALSE	TRUE	FALSE
lsrC	0.0505345	7.40126	FALSE	TRUE	FALSE
lsrD	0.0433031	5.34217	FALSE	TRUE	FALSE
lsrB	0.0635386	10.9613	FALSE	TRUE	FALSE
lsrF	0.106164	21.9354	FALSE	TRUE	FALSE
lsrG	0.0274914	0.497926	FALSE	FALSE	TRUE
tam	0.0527009	8.00557	FALSE	TRUE	FALSE
yneE	0.0371585	3.5286	FALSE	FALSE	TRUE
uxaB	0.0461433	6.1593	FALSE	TRUE	FALSE
yneF	0.0369198	3.4567	FALSE	FALSE	TRUE
yneG	0.0361111	3.21213	FALSE	FALSE	TRUE
glsB	0.0496224	7.14526	FALSE	TRUE	FALSE
sad	0.0359971	3.17754	FALSE	FALSE	TRUE
yneJ	0.0929705	18.6154	FALSE	TRUE	FALSE
yneK	0.047491	6.54309	FALSE	TRUE	FALSE
ydeA	0.0596138	9.90253	FALSE	TRUE	FALSE
marC	0.0540541	8.38047	FALSE	TRUE	FALSE
marR	0.0597701	9.94493	FALSE	TRUE	FALSE
marA	0.0494792	7.10496	FALSE	TRUE	FALSE
marB	0.0319635	1.93314	FALSE	FALSE	TRUE
eamA	0.0377778	3.71463	FALSE	TRUE	FALSE
ydeE	0.0858586	16.8022	FALSE	TRUE	FALSE
yneM	0.0625	10.6823	FALSE	TRUE	FALSE
dgcZ	0.177329	39.2486	FALSE	TRUE	FALSE
ydeI	0.139949	30.2506	FALSE	TRUE	FALSE
ydeJ	0.150289	32.7566	FALSE	TRUE	FALSE
dcp	0.0772239	14.5733	FALSE	TRUE	FALSE
ydfG	0.060241	10.0725	FALSE	TRUE	FALSE
rspR	0.0189229	-2.50026	FALSE	FALSE	TRUE
ydfZ	0.0686275	12.3176	FALSE	TRUE	FALSE
ydfI	0.0568104	9.13857	FALSE	TRUE	FALSE
ydfJ	0.144006	31.2356	FALSE	TRUE	FALSE
ydfK	0.025641	-0.117359	FALSE	FALSE	TRUE
pinQ	0.0642978	11.1648	FALSE	TRUE	FALSE
tfaQ	0.123264	26.1718	FALSE	TRUE	FALSE
stfQ	0.0519211	7.78863	FALSE	TRUE	FALSE
nohQ	0.0625	10.6823	FALSE	TRUE	FALSE
ynfO	0.0854701	16.7026	FALSE	TRUE	FALSE
ydfO	0.0145985	-4.22129	TRUE	FALSE	FALSE
gnsB	0.0114943	-5.61158	TRUE	FALSE	FALSE
ynfN	0.00641026	-8.45238	TRUE	FALSE	FALSE
cspI	0.0187793	-2.55445	FALSE	FALSE	TRUE
rzpQ	0.0361446	3.22228	FALSE	FALSE	TRUE
rzoQ	0.0392157	4.14354	FALSE	TRUE	FALSE
rrrQ	0.0580524	9.47788	FALSE	TRUE	FALSE
ydfR	0.025641	-0.117359	FALSE	FALSE	TRUE
essQ	0.0555556	8.79434	FALSE	TRUE	FALSE
cspB	0.0740741	13.7515	FALSE	TRUE	FALSE
cspF	0.0751174	14.0242	FALSE	TRUE	FALSE
quuQ	0.0876494	17.2605	FALSE	TRUE	FALSE
ydfU	0.0447619	5.76335	FALSE	TRUE	FALSE
rem	0.0753968	14.0972	FALSE	TRUE	FALSE
hokD	0.0705128	12.8159	FALSE	TRUE	FALSE
relE	0.0381944	3.83934	FALSE	TRUE	FALSE
relB	0.0125	-5.14232	TRUE	FALSE	FALSE
ydfV	0.130719	28.0001	FALSE	TRUE	FALSE
flxA	0.111111	23.1678	FALSE	TRUE	FALSE
intK	0.0710383	12.9544	FALSE	TRUE	FALSE
ydfX	0.0501792	7.30165	FALSE	TRUE	FALSE
dicC	0.025974	-0.00556456	FALSE	FALSE	TRUE
dicA	0	-173.552	TRUE	FALSE	FALSE
ydfA	0.0320513	1.96069	FALSE	FALSE	TRUE
ydfB	0.0310078	1.63185	FALSE	FALSE	TRUE
ydfC	0.0410959	4.69849	FALSE	TRUE	FALSE
dicB	0.0740741	13.7515	FALSE	TRUE	FALSE
ydfD	0.145833	31.6786	FALSE	TRUE	FALSE
ydfE	0.124183	26.3978	FALSE	TRUE	FALSE
insD1	0.383838	87.3894	FALSE	TRUE	FALSE
intQ	0.0846287	16.4866	FALSE	TRUE	FALSE
rspB	0.0970588	19.6497	FALSE	TRUE	FALSE
rspA	0.0790123	15.0377	FALSE	TRUE	FALSE
ynfA	0.0489297	6.95016	FALSE	TRUE	FALSE
ynfB	0.0789474	15.0208	FALSE	TRUE	FALSE
speG	0.158645	34.7716	FALSE	TRUE	FALSE
ynfC	0.120956	25.6038	FALSE	TRUE	FALSE
ynfD	0.101307	20.7191	FALSE	TRUE	FALSE
ynfE	0.0469716	6.39546	FALSE	TRUE	FALSE
ynfF	0.0482673	6.76307	FALSE	TRUE	FALSE
ynfG	0.0436893	5.45399	FALSE	TRUE	FALSE
ynfH	0.0538012	8.31055	FALSE	TRUE	FALSE
dmsD	0.0471545	6.44748	FALSE	TRUE	FALSE
clcB	0.0493238	7.06122	FALSE	TRUE	FALSE
ynfK	0.0646552	11.2604	FALSE	TRUE	FALSE
mlc	0.034398	2.68912	FALSE	FALSE	TRUE
ynfL	0.057047	9.20331	FALSE	TRUE	FALSE
ynfM	0.0717703	13.1471	FALSE	TRUE	FALSE
asr	0.0776699	14.6892	FALSE	TRUE	FALSE
ydgU	0.0714286	13.0572	FALSE	TRUE	FALSE
ydgD	0.0547445	8.57107	FALSE	TRUE	FALSE
mdtI	0.0515152	7.67545	FALSE	TRUE	FALSE
mdtJ	0.114754	24.0717	FALSE	TRUE	FALSE
tqsA	0.0570048	9.19178	FALSE	TRUE	FALSE
pntB	0.0424766	5.10207	FALSE	TRUE	FALSE
pntA	0.0404436	4.50668	FALSE	TRUE	FALSE
ydgH	0.0539683	8.35676	FALSE	TRUE	FALSE
ydgI	0.0498915	7.2209	FALSE	TRUE	FALSE
folM	0.0677732	12.0911	FALSE	TRUE	FALSE
ydgC	0.0416667	4.86572	FALSE	TRUE	FALSE
rstA	0.0388889	4.04642	FALSE	TRUE	FALSE
rstB	0.0437788	5.47986	FALSE	TRUE	FALSE
tus	0.055914	8.89281	FALSE	TRUE	FALSE
fumC	0.0462963	6.203	FALSE	TRUE	FALSE
fumA	0.0400729	4.39734	FALSE	TRUE	FALSE
manA	0.0263605	0.123593	FALSE	FALSE	TRUE
ydgA	0.0437376	5.46794	FALSE	TRUE	FALSE
uidC	0.0766193	14.4159	FALSE	TRUE	FALSE
uidB	0.0691412	12.4536	FALSE	TRUE	FALSE
uidA	0.0496689	7.15832	FALSE	TRUE	FALSE
uidR	0.0558376	8.87183	FALSE	TRUE	FALSE
hdhA	0.151042	32.9385	FALSE	TRUE	FALSE
malI	0.0505345	7.40126	FALSE	TRUE	FALSE
malX	0.0527307	8.01384	FALSE	TRUE	FALSE
malY	0.0613811	10.3808	FALSE	TRUE	FALSE
add	0.0558882	8.88574	FALSE	TRUE	FALSE
ydgJ	0.0576369	9.36451	FALSE	TRUE	FALSE
blr	0.253968	57.3273	FALSE	TRUE	FALSE
cnu	0.240741	54.232	FALSE	TRUE	FALSE
ydgK	0.199546	44.5304	FALSE	TRUE	FALSE
rsxA	0.0687285	12.3444	FALSE	TRUE	FALSE
rsxB	0.0397237	4.29411	FALSE	TRUE	FALSE
rsxC	0.0422852	5.04632	FALSE	TRUE	FALSE
rsxD	0.0443815	5.65383	FALSE	TRUE	FALSE
rsxG	0.0434783	5.39291	FALSE	TRUE	FALSE
rsxE	0.0545977	8.53058	FALSE	TRUE	FALSE
nth	0.0518868	7.77908	FALSE	TRUE	FALSE
dtpA	0.0538922	8.33573	FALSE	TRUE	FALSE
gstA	0.0594059	9.84612	FALSE	TRUE	FALSE
pdxY	0.0497685	7.18633	FALSE	TRUE	FALSE
tyrS	0	-173.552	TRUE	FALSE	FALSE
pdxH	0.00152207	-13.7521	TRUE	FALSE	FALSE
mliC	0.0393939	4.19644	FALSE	TRUE	FALSE
anmK	0.063964	11.0754	FALSE	TRUE	FALSE
slyB	0.0619658	10.5385	FALSE	TRUE	FALSE
slyA	0.0689655	12.4071	FALSE	TRUE	FALSE
ydhI	0.0675105	12.0214	FALSE	TRUE	FALSE
ydhJ	0.041958	4.95087	FALSE	TRUE	FALSE
ydhK	0.0471932	6.4585	FALSE	TRUE	FALSE
sodC	0.0383142	3.87511	FALSE	TRUE	FALSE
ydhF	0.0468227	6.35309	FALSE	TRUE	FALSE
ydhL	0.0208333	-1.79395	FALSE	FALSE	TRUE
nemR	0.0266667	0.225438	FALSE	FALSE	TRUE
nemA	0.0564663	9.04432	FALSE	TRUE	FALSE
gloA	0.0465686	6.28069	FALSE	TRUE	FALSE
rnt	0.00617284	-8.61573	TRUE	FALSE	FALSE
lhr	0.046567	6.28024	FALSE	TRUE	FALSE
grxD	0.0373563	3.58812	FALSE	FALSE	TRUE
mepH	0.0539216	8.34385	FALSE	TRUE	FALSE
sodB	0.0618557	10.5088	FALSE	TRUE	FALSE
ydhP	0.0529915	8.08622	FALSE	TRUE	FALSE
ynhF	0.0333333	2.36045	FALSE	FALSE	TRUE
purR	0.042885	5.22084	FALSE	TRUE	FALSE
ydhB	0.0353698	2.98665	FALSE	FALSE	TRUE
ydhC	0.0528053	8.03455	FALSE	TRUE	FALSE
cfa	0.0557006	8.83421	FALSE	TRUE	FALSE
ribC	0.00623053	-8.57565	TRUE	FALSE	FALSE
mdtK	0.0531295	8.12453	FALSE	TRUE	FALSE
ydhQ	0.0469372	6.38566	FALSE	TRUE	FALSE
ydhR	0.0163399	-3.5042	FALSE	FALSE	TRUE
ydhS	0.0535826	8.25005	FALSE	TRUE	FALSE
ydhT	0.0455105	5.97825	FALSE	TRUE	FALSE
ydhU	0.0356234	3.06393	FALSE	FALSE	TRUE
ydhX	0.0254111	-0.19485	FALSE	FALSE	TRUE
ydhW	0.0462963	6.203	FALSE	TRUE	FALSE
ydhV	0.0551593	8.68533	FALSE	TRUE	FALSE
ydhY	0.135566	29.1837	FALSE	TRUE	FALSE
ydhZ	0.185714	41.2469	FALSE	TRUE	FALSE
pykF	0.0474168	6.52203	FALSE	TRUE	FALSE
lpp	0.021097	-1.6985	FALSE	FALSE	TRUE
ldtE	0.078607	14.9326	FALSE	TRUE	FALSE
sufE	0.0671463	11.9246	FALSE	TRUE	FALSE
sufS	0.0622441	10.6134	FALSE	TRUE	FALSE
sufD	0.0613208	10.3645	FALSE	TRUE	FALSE
sufC	0.038822	4.0265	FALSE	TRUE	FALSE
sufB	0.0544355	8.48582	FALSE	TRUE	FALSE
sufA	0.0542005	8.42095	FALSE	TRUE	FALSE
ydiH	0.015873	-3.69286	TRUE	FALSE	FALSE
menI	0.0291971	1.05327	FALSE	FALSE	TRUE
ydiJ	0.0395813	4.25196	FALSE	TRUE	FALSE
ydiK	0.0673854	11.9882	FALSE	TRUE	FALSE
ydiL	0.145658	31.6362	FALSE	TRUE	FALSE
ydiM	0.144033	31.2422	FALSE	TRUE	FALSE
ydiN	0.0908373	18.0734	FALSE	TRUE	FALSE
ydiB	0.0853518	16.6722	FALSE	TRUE	FALSE
aroD	0.0737813	13.6748	FALSE	TRUE	FALSE
ydiF	0.108396	22.4921	FALSE	TRUE	FALSE
ydiO	0.0729167	13.4482	FALSE	TRUE	FALSE
ydiP	0.066886	11.8554	FALSE	TRUE	FALSE
ydiQ	0.0705882	12.8358	FALSE	TRUE	FALSE
ydiR	0.0457934	6.05927	FALSE	TRUE	FALSE
ydiS	0.0372093	3.5439	FALSE	FALSE	TRUE
ydiT	0.0680272	12.1585	FALSE	TRUE	FALSE
fadK	0.0837887	16.2708	FALSE	TRUE	FALSE
ppsA	0.0727196	13.3965	FALSE	TRUE	FALSE
ppsR	0.0551559	8.68439	FALSE	TRUE	FALSE
aroH	0.0439351	5.52502	FALSE	TRUE	FALSE
ydiE	0.0416667	4.86572	FALSE	TRUE	FALSE
ydiU	0.0480167	6.69213	FALSE	TRUE	FALSE
ydiV	0.102241	20.9534	FALSE	TRUE	FALSE
nlpC	0.0903226	17.9424	FALSE	TRUE	FALSE
btuD	0.0413333	4.76813	FALSE	TRUE	FALSE
btuE	0.0507246	7.45451	FALSE	TRUE	FALSE
btuC	0.0489297	6.95016	FALSE	TRUE	FALSE
ihfA	0.01	-6.35167	TRUE	FALSE	FALSE
pheT	0.000837521	-15.6549	TRUE	FALSE	FALSE
pheS	0	-173.552	TRUE	FALSE	FALSE
pheM	0	-173.552	TRUE	FALSE	FALSE
rplT	0	-173.552	TRUE	FALSE	FALSE
rpmI	0.010101	-6.29977	TRUE	FALSE	FALSE
infC	0	-173.552	TRUE	FALSE	FALSE
thrS	0.00103681	-14.9851	TRUE	FALSE	FALSE
arpB	0.0872766	17.1652	FALSE	TRUE	FALSE
yniD	0.12037	25.4594	FALSE	TRUE	FALSE
ydiY	0.11726	24.6916	FALSE	TRUE	FALSE
pfkB	0.0849462	16.5682	FALSE	TRUE	FALSE
ydiZ	0.0446735	5.73793	FALSE	TRUE	FALSE
yniA	0.0940767	18.8958	FALSE	TRUE	FALSE
yniB	0.0968343	19.593	FALSE	TRUE	FALSE
yniC	0.0911809	18.1608	FALSE	TRUE	FALSE
ydjM	0.072758	13.4066	FALSE	TRUE	FALSE
ydjN	0.0797414	15.2266	FALSE	TRUE	FALSE
ydjO	0.0373134	3.57522	FALSE	FALSE	TRUE
cedA	0.148148	32.239	FALSE	TRUE	FALSE
katE	0.0548187	8.59152	FALSE	TRUE	FALSE
chbG	0.08	15.2935	FALSE	TRUE	FALSE
chbF	0.163341	35.9002	FALSE	TRUE	FALSE
chbR	0.107948	22.3804	FALSE	TRUE	FALSE
chbA	0.0968661	19.6011	FALSE	TRUE	FALSE
chbC	0.125828	26.8018	FALSE	TRUE	FALSE
chbB	0.11838	24.9684	FALSE	TRUE	FALSE
osmE	0.100295	20.4648	FALSE	TRUE	FALSE
nadE	0	-173.552	TRUE	FALSE	FALSE
cho	0.0686937	12.3352	FALSE	TRUE	FALSE
ves	0.0364583	3.31731	FALSE	FALSE	TRUE
spy	0.113169	23.6787	FALSE	TRUE	FALSE
astE	0.0908153	18.0678	FALSE	TRUE	FALSE
astB	0.0528274	8.04069	FALSE	TRUE	FALSE
astD	0.0480054	6.68894	FALSE	TRUE	FALSE
astA	0.0434783	5.39291	FALSE	TRUE	FALSE
astC	0.0507781	7.46946	FALSE	TRUE	FALSE
xthA	0.0421314	5.00146	FALSE	TRUE	FALSE
ydjX	0.129395	27.6762	FALSE	TRUE	FALSE
ydjY	0.0663717	11.7186	FALSE	TRUE	FALSE
ydjZ	0.0649718	11.3451	FALSE	TRUE	FALSE
ynjA	0.0364299	3.3087	FALSE	FALSE	TRUE
ynjB	0.0514139	7.64718	FALSE	TRUE	FALSE
ynjC	0.0585938	9.62534	FALSE	TRUE	FALSE
ynjD	0.0412844	4.75379	FALSE	TRUE	FALSE
ynjE	0.0542813	8.44327	FALSE	TRUE	FALSE
ynjF	0.0305958	1.50114	FALSE	FALSE	TRUE
nudG	0.0710784	12.965	FALSE	TRUE	FALSE
ynjH	0.131868	28.2811	FALSE	TRUE	FALSE
gdhA	0.0580357	9.47332	FALSE	TRUE	FALSE
ynjI	0.0864553	16.955	FALSE	TRUE	FALSE
topB	0.0626911	10.7337	FALSE	TRUE	FALSE
selD	0.045977	6.11179	FALSE	TRUE	FALSE
ydjA	0.0507246	7.45451	FALSE	TRUE	FALSE
sppA	0.0608508	10.2375	FALSE	TRUE	FALSE
ansA	0.0619469	10.5334	FALSE	TRUE	FALSE
pncA	0.115265	24.1981	FALSE	TRUE	FALSE
ydjE	0.142752	30.9314	FALSE	TRUE	FALSE
ydjF	0.115942	24.3658	FALSE	TRUE	FALSE
ydjG	0.0907238	18.0445	FALSE	TRUE	FALSE
ydjH	0.10654	22.0292	FALSE	TRUE	FALSE
ydjI	0.0848268	16.5375	FALSE	TRUE	FALSE
ydjJ	0.119732	25.302	FALSE	TRUE	FALSE
ydjK	0.143478	31.1077	FALSE	TRUE	FALSE
ydjL	0.0519963	7.80958	FALSE	TRUE	FALSE
yeaC	0.040293	4.46231	FALSE	TRUE	FALSE
msrB	0.0362319	3.24875	FALSE	FALSE	TRUE
gapA	0	-173.552	TRUE	FALSE	FALSE
yeaD	0.0497175	7.172	FALSE	TRUE	FALSE
yeaE	0.045614	6.00792	FALSE	TRUE	FALSE
mipA	0.0789826	15.03	FALSE	TRUE	FALSE
yeaG	0.0511628	7.57705	FALSE	TRUE	FALSE
yeaH	0.0693146	12.4995	FALSE	TRUE	FALSE
yeaI	0.0575881	9.35119	FALSE	TRUE	FALSE
yeaJ	0.183769	40.7839	FALSE	TRUE	FALSE
yeaK	0.0714286	13.0572	FALSE	TRUE	FALSE
yoaI	0.0571429	9.22953	FALSE	TRUE	FALSE
yeaL	0.0581655	9.50872	FALSE	TRUE	FALSE
yeaM	0.0790754	15.054	FALSE	TRUE	FALSE
yeaN	0.0617597	10.4829	FALSE	TRUE	FALSE
yeaO	0.0545977	8.53058	FALSE	TRUE	FALSE
yoaF	0.0588235	9.68786	FALSE	TRUE	FALSE
yeaP	0.114035	23.8935	FALSE	TRUE	FALSE
yoaK	0.10101	20.6445	FALSE	TRUE	FALSE
yoaJ	0.173333	38.2942	FALSE	TRUE	FALSE
yeaQ	0.140562	30.3997	FALSE	TRUE	FALSE
yoaG	0.163934	36.0428	FALSE	TRUE	FALSE
yeaR	0.194444	43.321	FALSE	TRUE	FALSE
leuE	0.128326	27.4143	FALSE	TRUE	FALSE
dmlR	0.109307	22.7191	FALSE	TRUE	FALSE
dmlA	0.0837937	16.2721	FALSE	TRUE	FALSE
yeaV	0.0684647	12.2745	FALSE	TRUE	FALSE
yeaW	0.0382222	3.84764	FALSE	TRUE	FALSE
yeaX	0.0610766	10.2986	FALSE	TRUE	FALSE
rnd	0.0257092	-0.0944248	FALSE	FALSE	TRUE
fadD	0.0474496	6.53133	FALSE	TRUE	FALSE
yeaY	0.0498282	7.2031	FALSE	TRUE	FALSE
tsaB	0.00143678	-13.9401	TRUE	FALSE	FALSE
yoaA	0.0601779	10.0555	FALSE	TRUE	FALSE
yoaB	0.211594	47.3787	FALSE	TRUE	FALSE
yoaC	0.236667	53.2769	FALSE	TRUE	FALSE
yoaH	0.122222	25.9156	FALSE	TRUE	FALSE
pabB	0.0550661	8.65966	FALSE	TRUE	FALSE
nudL	0.0621762	10.5951	FALSE	TRUE	FALSE
sdaA	0.0608059	10.2254	FALSE	TRUE	FALSE
yoaD	0.054409	8.47851	FALSE	TRUE	FALSE
yoaE	0.0494541	7.0979	FALSE	TRUE	FALSE
manX	0.0627572	10.7515	FALSE	TRUE	FALSE
manY	0.0636704	10.9967	FALSE	TRUE	FALSE
manZ	0.07277	13.4097	FALSE	TRUE	FALSE
yobD	0.143791	31.1835	FALSE	TRUE	FALSE
mntP	0.0705467	12.8249	FALSE	TRUE	FALSE
rlmA	0.0641975	11.1379	FALSE	TRUE	FALSE
cspC	0.152381	33.2619	FALSE	TRUE	FALSE
yobF	0.291667	66.1079	FALSE	TRUE	FALSE
yebO	0.0590278	9.74339	FALSE	TRUE	FALSE
mgrB	0.0208333	-1.79395	FALSE	FALSE	TRUE
yobH	0.0958333	19.3402	FALSE	TRUE	FALSE
kdgR	0.0744949	13.8616	FALSE	TRUE	FALSE
yebQ	0.0531295	8.12453	FALSE	TRUE	FALSE
htpX	0.0408163	4.61638	FALSE	TRUE	FALSE
prc	0.0395315	4.23721	FALSE	TRUE	FALSE
proQ	0.037196	3.53989	FALSE	FALSE	TRUE
msrC	0.064257	11.1539	FALSE	TRUE	FALSE
yebS	0.0630841	10.8393	FALSE	TRUE	FALSE
yebT	0.0584662	9.59062	FALSE	TRUE	FALSE
rsmF	0.0458333	6.0707	FALSE	TRUE	FALSE
yebV	0.0548523	8.60078	FALSE	TRUE	FALSE
yebW	0.078125	14.8075	FALSE	TRUE	FALSE
pphA	0.0684932	12.2821	FALSE	TRUE	FALSE
yebY	0.0380117	3.78468	FALSE	TRUE	FALSE
yebZ	0.0607102	10.1995	FALSE	TRUE	FALSE
yobA	0.0426667	5.15738	FALSE	TRUE	FALSE
holE	0.0519481	7.79614	FALSE	TRUE	FALSE
yobB	0.0761035	14.2815	FALSE	TRUE	FALSE
exoX	0.0527903	8.0304	FALSE	TRUE	FALSE
ptrB	0.0543426	8.46017	FALSE	TRUE	FALSE
yebE	0.0515152	7.67545	FALSE	TRUE	FALSE
yebF	0.0364146	3.30407	FALSE	FALSE	TRUE
yebG	0.0343643	2.67874	FALSE	FALSE	TRUE
purT	0.0627651	10.7536	FALSE	TRUE	FALSE
eda	0.0482866	6.76852	FALSE	TRUE	FALSE
edd	0.0518764	7.77618	FALSE	TRUE	FALSE
zwf	0.0128726	-4.97345	TRUE	FALSE	FALSE
yebK	0.0402299	4.44369	FALSE	TRUE	FALSE
pykA	0.0651421	11.3906	FALSE	TRUE	FALSE
lpxM	0.0421811	5.01596	FALSE	TRUE	FALSE
mepM	0.0589569	9.72413	FALSE	TRUE	FALSE
znuA	0.056806	9.13737	FALSE	TRUE	FALSE
znuC	0.0833333	16.1537	FALSE	TRUE	FALSE
znuB	0.043257	5.3288	FALSE	TRUE	FALSE
ruvB	0.0257171	-0.091772	FALSE	FALSE	TRUE
ruvA	0.0620915	10.5723	FALSE	TRUE	FALSE
yobI	0.030303	1.40792	FALSE	FALSE	TRUE
yebB	0.134328	28.8818	FALSE	TRUE	FALSE
ruvC	0.0440613	5.56147	FALSE	TRUE	FALSE
yebC	0.0593792	9.83886	FALSE	TRUE	FALSE
nudB	0.01766	-2.98321	FALSE	FALSE	TRUE
aspS	0.00225606	-12.4357	TRUE	FALSE	FALSE
yecD	0.0670194	11.8909	FALSE	TRUE	FALSE
yecE	0.103785	21.3404	FALSE	TRUE	FALSE
yecN	0.0580808	9.48562	FALSE	TRUE	FALSE
cmoA	0.0416667	4.86572	FALSE	TRUE	FALSE
cmoB	0.0596708	9.91799	FALSE	TRUE	FALSE
torZ	0.0604938	10.141	FALSE	TRUE	FALSE
torY	0.101726	20.8241	FALSE	TRUE	FALSE
cutC	0.0615797	10.4343	FALSE	TRUE	FALSE
yecM	0.0564374	9.0364	FALSE	TRUE	FALSE
argS	0	-173.552	TRUE	FALSE	FALSE
yecT	0.192229	42.7952	FALSE	TRUE	FALSE
flhE	0.150127	32.7175	FALSE	TRUE	FALSE
flhA	0.0649351	11.3353	FALSE	TRUE	FALSE
flhB	0.0574413	9.31109	FALSE	TRUE	FALSE
cheZ	0.0589147	9.71266	FALSE	TRUE	FALSE
cheY	0.0384615	3.9191	FALSE	TRUE	FALSE
cheB	0.0561905	8.9687	FALSE	TRUE	FALSE
cheR	0.0592334	9.79928	FALSE	TRUE	FALSE
tap	0.0586767	9.6479	FALSE	TRUE	FALSE
tar	0.0950662	19.1463	FALSE	TRUE	FALSE
cheW	0.0952381	19.1897	FALSE	TRUE	FALSE
cheA	0.059542	9.88305	FALSE	TRUE	FALSE
motB	0.0647249	11.2791	FALSE	TRUE	FALSE
motA	0.045045	5.84473	FALSE	TRUE	FALSE
flhC	0.060449	10.1289	FALSE	TRUE	FALSE
flhD	0.105413	21.7477	FALSE	TRUE	FALSE
uspC	0.144522	31.3608	FALSE	TRUE	FALSE
otsA	0.106667	22.0608	FALSE	TRUE	FALSE
otsB	0.0674157	11.9962	FALSE	TRUE	FALSE
araH	0.0547112	8.56189	FALSE	TRUE	FALSE
araG	0.0640264	11.0921	FALSE	TRUE	FALSE
araF	0.0464646	6.25104	FALSE	TRUE	FALSE
ftnB	0.093254	18.6872	FALSE	TRUE	FALSE
yecJ	0.0555556	8.79434	FALSE	TRUE	FALSE
azuC	0.0344828	2.71515	FALSE	FALSE	TRUE
yecR	0.151235	32.9851	FALSE	TRUE	FALSE
ftnA	0.220884	49.5683	FALSE	TRUE	FALSE
yecH	0.0916667	18.2843	FALSE	TRUE	FALSE
tyrP	0.040429	4.5024	FALSE	TRUE	FALSE
yecA	0.0495495	7.12476	FALSE	TRUE	FALSE
pgsA	0	-173.552	TRUE	FALSE	FALSE
uvrC	0.0556465	8.81933	FALSE	TRUE	FALSE
uvrY	0.143075	31.0097	FALSE	TRUE	FALSE
yecF	0.217778	48.8368	FALSE	TRUE	FALSE
sdiA	0.170124	37.5265	FALSE	TRUE	FALSE
yecC	0.0717131	13.132	FALSE	TRUE	FALSE
yecS	0.077728	14.7043	FALSE	TRUE	FALSE
dcyD	0.0618034	10.4947	FALSE	TRUE	FALSE
fliY	0.0649189	11.3309	FALSE	TRUE	FALSE
fliZ	0.0815217	15.6868	FALSE	TRUE	FALSE
fliA	0.106944	22.1301	FALSE	TRUE	FALSE
fliC	0.0961924	19.431	FALSE	TRUE	FALSE
fliD	0.0682303	12.2124	FALSE	TRUE	FALSE
fliS	0.0778589	14.7383	FALSE	TRUE	FALSE
fliT	0.0737705	13.672	FALSE	TRUE	FALSE
amyA	0.0900538	17.874	FALSE	TRUE	FALSE
yedD	0.0772947	14.5917	FALSE	TRUE	FALSE
yedE	0.0729685	13.4618	FALSE	TRUE	FALSE
yedF	0.115385	24.2278	FALSE	TRUE	FALSE
yedK	0.0478326	6.63997	FALSE	TRUE	FALSE
yedL	0.16875	37.1974	FALSE	TRUE	FALSE
yedN	0.00888889	-6.94369	TRUE	FALSE	FALSE
intG	0.228395	51.335	FALSE	TRUE	FALSE
fliE	0.0825397	15.9493	FALSE	TRUE	FALSE
fliF	0.0554551	8.76672	FALSE	TRUE	FALSE
fliG	0.0522088	7.86875	FALSE	TRUE	FALSE
fliH	0.0858806	16.8078	FALSE	TRUE	FALSE
fliI	0.055313	8.72762	FALSE	TRUE	FALSE
fliJ	0.0495495	7.12476	FALSE	TRUE	FALSE
fliK	0.0744681	13.8546	FALSE	TRUE	FALSE
fliL	0.0688172	12.3679	FALSE	TRUE	FALSE
fliM	0.0626866	10.7325	FALSE	TRUE	FALSE
fliN	0.057971	9.45568	FALSE	TRUE	FALSE
fliO	0.0846995	16.5048	FALSE	TRUE	FALSE
fliP	0.0799458	15.2795	FALSE	TRUE	FALSE
fliQ	0.062963	10.8068	FALSE	TRUE	FALSE
fliR	0.101781	20.8381	FALSE	TRUE	FALSE
rcsA	0.0929487	18.6098	FALSE	TRUE	FALSE
dsrB	0.232804	52.3706	FALSE	TRUE	FALSE
yodD	0.0921053	18.3957	FALSE	TRUE	FALSE
yedP	0.0686275	12.3176	FALSE	TRUE	FALSE
yedQ	0.0578171	9.4137	FALSE	TRUE	FALSE
yodC	0.0491803	7.02082	FALSE	TRUE	FALSE
yedI	0.0653595	11.4486	FALSE	TRUE	FALSE
yedA	0.062975	10.81	FALSE	TRUE	FALSE
vsr	0.0615711	10.432	FALSE	TRUE	FALSE
dcm	0.0570825	9.21301	FALSE	TRUE	FALSE
yedJ	0.0416667	4.86572	FALSE	TRUE	FALSE
yedR	0.114754	24.0717	FALSE	TRUE	FALSE
yedS	0.142379	30.8408	FALSE	TRUE	FALSE
hchA	0.17723	39.225	FALSE	TRUE	FALSE
yedV	0.110375	22.9849	FALSE	TRUE	FALSE
yedW	0.18006	39.9	FALSE	TRUE	FALSE
hiuH	0.142512	30.8732	FALSE	TRUE	FALSE
yedY	0.0965174	19.5131	FALSE	TRUE	FALSE
yedZ	0.110063	22.9072	FALSE	TRUE	FALSE
zinT	0.102919	21.1233	FALSE	TRUE	FALSE
yodB	0.212806	47.6646	FALSE	TRUE	FALSE
mtfA	0.0651629	11.3961	FALSE	TRUE	FALSE
yeeJ	0.103716	21.3232	FALSE	TRUE	FALSE
yeeL	0.0864198	16.9459	FALSE	TRUE	FALSE
shiA	0.0926348	18.5302	FALSE	TRUE	FALSE
amn	0.118213	24.9271	FALSE	TRUE	FALSE
yeeN	0.11576	24.3207	FALSE	TRUE	FALSE
yeeO	0.110887	23.1121	FALSE	TRUE	FALSE
cbl	0.0925342	18.5046	FALSE	TRUE	FALSE
nac	0.101307	20.7191	FALSE	TRUE	FALSE
ldtA	0.0836013	16.2226	FALSE	TRUE	FALSE
cobT	0.0712963	13.0224	FALSE	TRUE	FALSE
cobS	0.0685484	12.2967	FALSE	TRUE	FALSE
cobU	0.10989	22.8642	FALSE	TRUE	FALSE
yeeH	0.0804598	15.4124	FALSE	TRUE	FALSE
insH1	0.298918	67.7909	FALSE	TRUE	FALSE
yoeG	0.102996	21.1428	FALSE	TRUE	FALSE
yoeH	0.27044	61.1709	FALSE	TRUE	FALSE
yoeA	0.102161	20.9334	FALSE	TRUE	FALSE
insD1	0.399558	90.9994	FALSE	TRUE	FALSE
insC1	0.431694	98.3652	FALSE	TRUE	FALSE
yeeP	0.0996377	20.2995	FALSE	TRUE	FALSE
flu	0.0894231	17.7133	FALSE	TRUE	FALSE
yeeR	0.0639269	11.0654	FALSE	TRUE	FALSE
yeeS	0.102908	21.1207	FALSE	TRUE	FALSE
yeeT	0.0990991	20.164	FALSE	TRUE	FALSE
cbeA	0.135501	29.1679	FALSE	TRUE	FALSE
cbtA	0.0986667	20.0551	FALSE	TRUE	FALSE
yeeW	0.113095	23.6605	FALSE	TRUE	FALSE
yoeD	0.100775	20.5855	FALSE	TRUE	FALSE
yoeF	0.145161	31.5157	FALSE	TRUE	FALSE
yeeX	0.0636364	10.9875	FALSE	TRUE	FALSE
yeeA	0.0670444	11.8976	FALSE	TRUE	FALSE
sbmC	0.0759494	14.2414	FALSE	TRUE	FALSE
dacD	0.0702656	12.7507	FALSE	TRUE	FALSE
sbcB	0.0868347	17.0522	FALSE	TRUE	FALSE
yeeD	0.0745614	13.879	FALSE	TRUE	FALSE
yeeE	0.127479	27.2067	FALSE	TRUE	FALSE
plaP	0.080206	15.3468	FALSE	TRUE	FALSE
yoeI	0.111111	23.1678	FALSE	TRUE	FALSE
yeeY	0.0387097	3.99307	FALSE	TRUE	FALSE
yeeZ	0.0715152	13.08	FALSE	TRUE	FALSE
yoeB	0.0862745	16.9087	FALSE	TRUE	FALSE
yefM	0.0277778	0.591915	FALSE	FALSE	TRUE
[truncated: 2,315 more rows]
